# Supplementary material for: 4-(3-Phenyl-3,3a,4,5-tetra­hydro-2H-benzo[g]indazol-2-yl)benzene­sulfonamide ethanol monosolvate
Source: Acta Crystallogr Sect E Struct Rep Online. 2012 Jun 30;68(Pt 7):o2258–9. doi: 10.1107/S1600536812028474 (PMC3394043; doi:10.1107/S1600536812028474)
Supplement: Supplementary file 1 [file e-68-o2258-sup1.cif]

##############################################################################
#                                                                            #
# This CIF contains the data in a paper accepted for publication in          #
# Acta Crystallographica Section E. It conforms to the requirements of       #
# Notes for Authors for Acta Crystallographica Section E, and has been       #
# peer reviewed under the auspices of the IUCr Commission on Journals.       #
#                                                                            #
# Full details of the Crystallographic Information File format               #
# are given in the paper "The Crystallographic Information File (CIF):       #
# a New Standard Archive File for Crystallography" by S. R. Hall, F. H.      #
# Allen and I. D. Brown [Acta Cryst. (1991), A47, 655-685].                  #
#                                                                            #
# The current version of the core CIF dictionary is obtainable from          #
# ftp://ftp.iucr.org/pub/cif_core.dic.                                       #
#                                                                            #
# Software is freely available for graphical display of the structure(s)     #
# in this CIF. For information consult the CIF software page                 #
# http://www.iucr.org/resources/cif/software.                                #
#                                                                            #
# This file may be used for bona fide research purposes within the           #
# scientific community so long as proper attribution is given to the journal # 
# article from which it was obtained.                                        #
#                                                                            #
##############################################################################
data_global
_audit_creation_method     SHELXL-97
_journal_date_recd_electronic     2012-06-20
_journal_date_accepted     2012-06-23
_journal_name_full     'Acta Crystallographica, Section E'
_journal_year     2012
_journal_volume     68
_journal_issue      7
_journal_page_first     o2258
_journal_page_last     o2259
_journal_paper_category     QO
_journal_paper_doi     10.1107/S1600536812028474
_journal_coeditor_code     XU5573
_publ_contact_author_name     ' Edward RT Tiekink '
_publ_contact_author_address
;
Department of Chemistry, University of Malaya,
50603 Kuala Lumpur, Malaysia
;
_publ_contact_author_email
;
edward.tiekink@gmail.com
;
_publ_contact_author_fax     ' +60 3 7967 4193 '
_publ_contact_author_phone     ' +60 3 7967 6775 '
_publ_section_title
;\
4-(3-Phenyl-3,3a,4,5-tetrahydro-2<i>H</i>-benzo[<i>g</i>]indazol-2-yl)\
benzenesulfonamide ethanol monosolvate
;
loop_
    _publ_author_name
    _publ_author_footnote
    _publ_author_address
    'Abdullah M. Asiri'
;
Additional correspondence author, e-mail: aasiri2@kau.edu.sa.
;
;
Center of Excellence for Advanced Materials Research (CEAMR),
King Abdulaziz University, PO Box 80203, Jeddah 21589, Saudi Arabia
Chemistry Department, Faculty of Science, King Abdulaziz University,
PO Box 80203, Jeddah 21589, Saudi Arabia
;
    'Hassan M. Faidallah' .
;
Chemistry Department, Faculty of Science, King Abdulaziz University,
PO Box 80203, Jeddah 21589, Saudi Arabia
;
    'Khalid A. Alamry' .
;
Center of Excellence for Advanced Materials Research (CEAMR),
King Abdulaziz University, PO Box 80203, Jeddah 21589, Saudi Arabia
Chemistry Department, Faculty of Science, King Abdulaziz University,
PO Box 80203, Jeddah 21589, Saudi Arabia
;
    'Ng, Seik Weng' .
;
Department of Chemistry, University of Malaya,
50603 Kuala Lumpur, Malaysia
;
    'Tiekink, Edward R. T.' .
;
Department of Chemistry, University of Malaya,
50603 Kuala Lumpur, Malaysia
;
data_I
_audit_creation_method     SHELXL-97
_chemical_name_systematic
;
4-(3-Phenyl-3,3a,4,5-tetrahydro-2<i>H</i>-benzo[<i>g</i>]indazol-
2-yl)benzenesulfonamide ethanol monosolvate
;
_chemical_name_common     ?
_chemical_formula_moiety     'C23 H21 N3 O2 S, C2 H6 O'
_chemical_formula_sum     'C25 H27 N3 O3 S'
_chemical_formula_iupac     'C23 H21 N3 O2 S, C2 H6 O'
_chemical_formula_weight     449.56
_chemical_melting_point     ?
_symmetry_cell_setting     monoclinic
_symmetry_space_group_name_H-M     'P 21/n'
_symmetry_space_group_name_Hall     '-P 2yn'
loop_
    _symmetry_equiv_pos_as_xyz
    'x, y, z'
    '-x+1/2, y+1/2, -z+1/2'
    '-x, -y, -z'
    'x-1/2, -y-1/2, z-1/2'
_cell_length_a     15.7556(9)
_cell_length_b     9.1789(4)
_cell_length_c     16.7515(10)
_cell_angle_alpha     90.00
_cell_angle_beta     111.718(7)
_cell_angle_gamma     90.00
_cell_volume     2250.6(2)
_cell_formula_units_Z     4
_cell_measurement_reflns_used     4495
_cell_measurement_theta_min     2.4632
_cell_measurement_theta_max     27.5009
_cell_measurement_temperature     100(2)
_exptl_crystal_description     prsim
_exptl_crystal_colour     light-brown
_exptl_crystal_size_max     0.30
_exptl_crystal_size_mid     0.25
_exptl_crystal_size_min     0.20
_exptl_crystal_density_diffrn     1.327
_exptl_crystal_density_meas     ?
_exptl_crystal_density_method     'not measured'
_exptl_crystal_F_000     952
_exptl_absorpt_coefficient_mu     0.176
_exptl_absorpt_correction_type     multi-scan
_exptl_absorpt_process_details     '(CrysAlis PRO; Agilent, 2012)'
_exptl_absorpt_correction_T_min     0.76090
_exptl_absorpt_correction_T_max     1.0000
_diffrn_ambient_temperature     100(2)
_diffrn_radiation_type     MoK\a
_diffrn_radiation_wavelength     0.71073
_diffrn_radiation_source     'SuperNova (Mo) X-ray Source'
_diffrn_radiation_monochromator     Mirror
_diffrn_measurement_device_type
                  'Agilent SuperNova Dual diffractometer with an Atlas detector'
_diffrn_measurement_method     '\w scan'
_diffrn_detector_area_resol_mean     10.4041
_diffrn_reflns_number     15054
_diffrn_reflns_av_R_equivalents     0.0360
_diffrn_reflns_av_sigmaI/netI     0.0475
_diffrn_reflns_theta_min     2.58
_diffrn_reflns_theta_max     27.56
_diffrn_reflns_theta_full     27.56
_diffrn_measured_fraction_theta_max     0.999
_diffrn_measured_fraction_theta_full     0.999
_diffrn_reflns_limit_h_min     -20
_diffrn_reflns_limit_h_max     16
_diffrn_reflns_limit_k_min     -11
_diffrn_reflns_limit_k_max     11
_diffrn_reflns_limit_l_min     -17
_diffrn_reflns_limit_l_max     21
_diffrn_standards_number     0
_diffrn_standards_interval_count     0
_diffrn_standards_interval_time     0
_diffrn_standards_decay_%     0
_refine_special_details
;
Refinement of <i>F</i>^2^ against ALL reflections. The weighted <i>R</i>-factor
<i>wR</i> and goodness of fit <i>S</i> are based on <i>F</i>^2^, conventional
<i>R</i>-factors <i>R</i> are based on <i>F</i>, with <i>F</i> set to zero for
negative <i>F</i>^2^. The threshold expression of <i>F</i>^2^ >
\s(<i>F</i>^2^) is used only for calculating <i>R</i>-factors(gt) <i>etc</i>.
and is not relevant to the choice of reflections for refinement.
<i>R</i>-factors based on <i>F</i>^2^ are statistically about twice as large
as those based on <i>F</i>, and <i>R</i>- factors based on ALL data will be
even larger.
;
_reflns_number_total     5196
_reflns_number_gt     3971
_reflns_threshold_expression     I>2\s(I)
_refine_ls_structure_factor_coef     Fsqd
_refine_ls_matrix_type     full
_refine_ls_R_factor_all     0.0745
_refine_ls_R_factor_gt     0.0544
_refine_ls_wR_factor_gt     0.1410
_refine_ls_wR_factor_ref     0.1564
_refine_ls_goodness_of_fit_ref     1.038
_refine_ls_restrained_S_all     1.038
_refine_ls_number_reflns     5196
_refine_ls_number_parameters     301
_refine_ls_number_restraints     3
_refine_ls_hydrogen_treatment     mixed
_refine_ls_weighting_scheme     calc
_refine_ls_weighting_details
         'calc w=1/[\s^2^(Fo^2^)+(0.0701P)^2^+1.7118P] where P=(Fo^2^+2Fc^2^)/3'
_atom_sites_solution_hydrogens     geom
_atom_sites_solution_primary     direct
_atom_sites_solution_secondary     difmap
_refine_ls_shift/su_max     0.001
_refine_ls_shift/su_mean     0.000
_refine_diff_density_max     0.814
_refine_diff_density_min     -0.448
_refine_ls_extinction_method     none
_refine_ls_extinction_coef     ?
loop_
    _atom_type_symbol
    _atom_type_description
    _atom_type_scat_dispersion_real
    _atom_type_scat_dispersion_imag
    _atom_type_scat_source
    'C' 'C' 0.0033 0.0016
                         'International Tables Vol C Tables 4.2.6.8 and 6.1.1.4'
    'H' 'H' 0.0000 0.0000
                         'International Tables Vol C Tables 4.2.6.8 and 6.1.1.4'
    'N' 'N' 0.0061 0.0033
                         'International Tables Vol C Tables 4.2.6.8 and 6.1.1.4'
    'O' 'O' 0.0106 0.0060
                         'International Tables Vol C Tables 4.2.6.8 and 6.1.1.4'
    'S' 'S' 0.1246 0.1234
                         'International Tables Vol C Tables 4.2.6.8 and 6.1.1.4'
_computing_data_collection     'CrysAlis PRO (Agilent, 2012)'
_computing_cell_refinement     'CrysAlis PRO (Agilent, 2012)'
_computing_data_reduction     'CrysAlis PRO (Agilent, 2012)'
_computing_structure_solution     'SHELXS97 (Sheldrick, 2008)'
_computing_structure_refinement     'SHELXL97 (Sheldrick, 2008)'
_computing_molecular_graphics
          'ORTEP-3 for Windows (Farrugia, 1997) and DIAMOND (Brandenburg, 2006)'
_computing_publication_material     'publCIF (Westrip, 2010)'
loop_
    _atom_site_type_symbol
    _atom_site_label
    _atom_site_fract_x
    _atom_site_fract_y
    _atom_site_fract_z
    _atom_site_U_iso_or_equiv
    _atom_site_adp_type
    _atom_site_calc_flag
    _atom_site_refinement_flags
    _atom_site_occupancy
    _atom_site_symmetry_multiplicity
    _atom_site_disorder_assembly
    _atom_site_disorder_group
    S S1 0.56232(4) 0.84182(6) 0.60754(4) 0.02401(16) Uani d . 1 1 . .
    O O1 0.62832(11) 0.73972(19) 0.66013(11) 0.0328(4) Uani d . 1 1 . .
    O O2 0.52421(11) 0.82084(18) 0.51577(10) 0.0295(4) Uani d . 1 1 . .
    O O3 0.78024(13) 0.5436(2) 0.69624(13) 0.0455(5) Uani d D 1 1 . .
    N N1 0.17020(12) 0.91470(19) 0.67783(11) 0.0199(4) Uani d . 1 1 . .
    N N2 0.25282(13) 0.8494(2) 0.72722(12) 0.0251(4) Uani d . 1 1 . .
    N N3 0.61120(13) 0.9993(2) 0.62362(14) 0.0275(4) Uani d D 1 1 . .
    C C1 0.11176(15) 0.8807(3) 0.71164(14) 0.0243(5) Uani d . 1 1 . .
    C C2 0.01730(15) 0.9315(2) 0.68075(14) 0.0220(5) Uani d . 1 1 . .
    C C3 -0.02015(15) 1.0140(2) 0.60582(14) 0.0235(5) Uani d . 1 1 . .
    H H3 0.0168 1.0402 0.5743 0.028 Uiso calc R 1 1 . .
    C C4 -0.10982(16) 1.0577(3) 0.57728(16) 0.0283(5) Uani d . 1 1 . .
    H H4 -0.1348 1.1142 0.5264 0.034 Uiso calc R 1 1 . .
    C C5 -0.16410(16) 1.0184(3) 0.62350(17) 0.0315(5) Uani d . 1 1 . .
    H H5 -0.2264 1.0472 0.6037 0.038 Uiso calc R 1 1 . .
    C C6 -0.12745(17) 0.9380(3) 0.69772(17) 0.0310(5) Uani d . 1 1 . .
    H H6 -0.1652 0.9116 0.7284 0.037 Uiso calc R 1 1 . .
    C C7 -0.03598(16) 0.8944(3) 0.72900(16) 0.0272(5) Uani d . 1 1 . .
    C C8 0.00372(18) 0.8092(3) 0.81182(17) 0.0358(6) Uani d . 1 1 . .
    H H8A -0.0152 0.7060 0.8002 0.043 Uiso calc R 1 1 . .
    H H8B -0.0223 0.8472 0.8532 0.043 Uiso calc R 1 1 . .
    C C9 0.10743(18) 0.8158(3) 0.85304(17) 0.0360(6) Uani d . 1 1 . .
    H H9A 0.1270 0.9154 0.8749 0.043 Uiso calc R 1 1 . .
    H H9B 0.1295 0.7473 0.9021 0.043 Uiso calc R 1 1 . .
    C C10 0.14749(17) 0.7754(3) 0.78660(16) 0.0302(5) Uani d . 1 1 . .
    H H10 0.1262 0.6752 0.7650 0.036 Uiso calc R 1 1 . .
    C C11 0.25155(16) 0.7839(3) 0.80769(15) 0.0262(5) Uani d . 1 1 . .
    H H11 0.2768 0.6828 0.8135 0.031 Uiso calc R 1 1 . .
    C C12 0.30768(16) 0.8718(2) 0.88630(15) 0.0263(5) Uani d . 1 1 . .
    C C13 0.3217(2) 1.0205(3) 0.88187(17) 0.0360(6) Uani d . 1 1 . .
    H H13 0.2957 1.0694 0.8283 0.043 Uiso calc R 1 1 . .
    C C14 0.3723(2) 1.0976(3) 0.95360(19) 0.0465(7) Uani d . 1 1 . .
    H H14 0.3820 1.1990 0.9492 0.056 Uiso calc R 1 1 . .
    C C15 0.4096(2) 1.0290(3) 1.0325(2) 0.0509(8) Uani d . 1 1 . .
    H H15 0.4447 1.0828 1.0822 0.061 Uiso calc R 1 1 . .
    C C16 0.3952(2) 0.8806(3) 1.03832(19) 0.0480(7) Uani d . 1 1 . .
    H H16 0.4194 0.8330 1.0924 0.058 Uiso calc R 1 1 . .
    C C17 0.34566(19) 0.8023(3) 0.96556(17) 0.0363(6) Uani d . 1 1 . .
    H H17 0.3375 0.7004 0.9696 0.044 Uiso calc R 1 1 . .
    C C18 0.32543(14) 0.8521(2) 0.70087(14) 0.0192(4) Uani d . 1 1 . .
    C C19 0.31803(14) 0.9196(2) 0.62303(14) 0.0208(4) Uani d . 1 1 . .
    H H19 0.2631 0.9679 0.5895 0.025 Uiso calc R 1 1 . .
    C C20 0.39002(15) 0.9158(2) 0.59542(14) 0.0223(5) Uani d . 1 1 . .
    H H20 0.3844 0.9610 0.5427 0.027 Uiso calc R 1 1 . .
    C C21 0.47139(14) 0.8456(2) 0.64448(14) 0.0210(4) Uani d . 1 1 . .
    C C22 0.48012(15) 0.7814(2) 0.72190(15) 0.0236(5) Uani d . 1 1 . .
    H H22 0.5356 0.7347 0.7556 0.028 Uiso calc R 1 1 . .
    C C23 0.40790(15) 0.7853(2) 0.75024(14) 0.0236(5) Uani d . 1 1 . .
    H H23 0.4145 0.7420 0.8037 0.028 Uiso calc R 1 1 . .
    C C24 0.7520(3) 0.4101(4) 0.6419(2) 0.0558(8) Uani d . 1 1 . .
    H H24A 0.8069 0.3642 0.6373 0.067 Uiso calc R 1 1 . .
    H H24B 0.7250 0.3397 0.6706 0.067 Uiso calc R 1 1 . .
    C C25 0.6861(3) 0.4394(4) 0.5558(3) 0.0666(10) Uani d . 1 1 . .
    H H25A 0.6701 0.3481 0.5234 0.100 Uiso calc R 1 1 . .
    H H25B 0.7128 0.5071 0.5264 0.100 Uiso calc R 1 1 . .
    H H25C 0.6309 0.4829 0.5597 0.100 Uiso calc R 1 1 . .
    H H1n 0.6416(19) 1.014(4) 0.6783(8) 0.054(10) Uiso d D 1 1 . .
    H H2n 0.5739(14) 1.066(2) 0.5919(14) 0.028(7) Uiso d D 1 1 . .
    H H3o 0.7383(16) 0.605(3) 0.687(2) 0.054(10) Uiso d D 1 1 . .
loop_
    _atom_site_aniso_label
    _atom_site_aniso_U_11
    _atom_site_aniso_U_22
    _atom_site_aniso_U_33
    _atom_site_aniso_U_12
    _atom_site_aniso_U_13
    _atom_site_aniso_U_23
    S1 0.0220(3) 0.0289(3) 0.0241(3) 0.0055(2) 0.0119(2) -0.0008(2)
    O1 0.0288(9) 0.0381(9) 0.0339(10) 0.0136(7) 0.0143(8) 0.0045(8)
    O2 0.0310(9) 0.0369(9) 0.0238(9) 0.0034(7) 0.0139(7) -0.0061(7)
    O3 0.0360(10) 0.0508(12) 0.0452(12) 0.0167(9) 0.0099(9) 0.0101(10)
    N1 0.0223(9) 0.0203(9) 0.0189(9) -0.0011(7) 0.0099(8) -0.0027(7)
    N2 0.0226(9) 0.0339(10) 0.0204(10) 0.0037(8) 0.0099(8) 0.0090(8)
    N3 0.0221(10) 0.0343(11) 0.0283(12) 0.0009(9) 0.0119(9) 0.0002(9)
    C1 0.0266(11) 0.0293(11) 0.0203(11) -0.0045(9) 0.0125(9) -0.0027(9)
    C2 0.0235(11) 0.0227(10) 0.0236(11) -0.0061(9) 0.0131(9) -0.0055(9)
    C3 0.0234(10) 0.0259(11) 0.0237(12) -0.0062(9) 0.0115(9) -0.0047(9)
    C4 0.0258(11) 0.0299(12) 0.0283(13) -0.0035(10) 0.0088(10) -0.0022(10)
    C5 0.0230(11) 0.0333(12) 0.0415(15) -0.0031(10) 0.0155(11) -0.0056(11)
    C6 0.0302(12) 0.0310(12) 0.0409(15) -0.0044(10) 0.0236(12) -0.0030(11)
    C7 0.0313(12) 0.0257(11) 0.0318(13) -0.0033(10) 0.0201(11) -0.0033(10)
    C8 0.0378(14) 0.0435(14) 0.0380(15) 0.0015(12) 0.0276(13) 0.0073(12)
    C9 0.0399(14) 0.0433(14) 0.0336(14) 0.0112(12) 0.0239(12) 0.0132(12)
    C10 0.0352(13) 0.0294(12) 0.0313(13) 0.0011(10) 0.0187(11) 0.0038(10)
    C11 0.0290(12) 0.0305(11) 0.0229(12) 0.0030(10) 0.0141(10) 0.0065(9)
    C12 0.0333(12) 0.0255(11) 0.0243(12) 0.0089(10) 0.0158(10) 0.0044(9)
    C13 0.0557(17) 0.0276(12) 0.0300(14) 0.0099(12) 0.0220(13) 0.0045(10)
    C14 0.071(2) 0.0300(13) 0.0424(17) -0.0030(14) 0.0262(16) -0.0046(12)
    C15 0.068(2) 0.0465(17) 0.0341(16) -0.0026(15) 0.0144(15) -0.0128(13)
    C16 0.064(2) 0.0488(17) 0.0250(14) 0.0069(15) 0.0094(14) 0.0021(12)
    C17 0.0504(16) 0.0290(12) 0.0283(13) 0.0059(12) 0.0132(12) 0.0062(10)
    C18 0.0219(10) 0.0179(10) 0.0195(11) -0.0021(8) 0.0095(9) -0.0024(8)
    C19 0.0193(10) 0.0249(11) 0.0171(11) 0.0006(8) 0.0056(9) 0.0003(8)
    C20 0.0234(11) 0.0264(11) 0.0182(11) 0.0006(9) 0.0088(9) 0.0012(9)
    C21 0.0207(10) 0.0217(10) 0.0215(11) 0.0011(8) 0.0090(9) -0.0030(8)
    C22 0.0228(10) 0.0220(10) 0.0256(12) 0.0038(9) 0.0083(9) 0.0023(9)
    C23 0.0265(11) 0.0246(11) 0.0204(11) 0.0040(9) 0.0095(9) 0.0048(9)
    C24 0.071(2) 0.0537(19) 0.052(2) 0.0154(17) 0.0332(18) -0.0003(15)
    C25 0.067(2) 0.071(2) 0.064(3) -0.0048(19) 0.027(2) -0.0164(19)
_geom_special_details
;
All e.s.d.'s (except the e.s.d. in the dihedral angle between two l.s. planes)
are estimated using the full covariance matrix. The cell e.s.d.'s are taken
into account individually in the estimation of e.s.d.'s in distances, angles
and torsion angles; correlations between e.s.d.'s in cell parameters are only
used when they are defined by crystal symmetry. An approximate (isotropic)
treatment of cell e.s.d.'s is used for estimating e.s.d.'s involving l.s.
planes.
;
loop_
    _geom_bond_atom_site_label_1
    _geom_bond_atom_site_label_2
    _geom_bond_site_symmetry_2
    _geom_bond_distance
    _geom_bond_publ_flag
    S1 O1 . 1.4345(17) ?
    S1 O2 . 1.4414(17) ?
    S1 N3 . 1.613(2) ?
    S1 C21 . 1.759(2) ?
    O3 C24 . 1.493(4) ?
    O3 H3o . 0.839(10) ?
    N1 C1 . 1.285(3) ?
    N1 N2 . 1.393(3) ?
    N2 C18 . 1.370(3) ?
    N2 C11 . 1.483(3) ?
    N3 H1n . 0.873(10) ?
    N3 H2n . 0.877(10) ?
    C1 C2 . 1.459(3) ?
    C1 C10 . 1.518(3) ?
    C2 C3 . 1.396(3) ?
    C2 C7 . 1.406(3) ?
    C3 C4 . 1.373(3) ?
    C3 H3 . 0.9500 ?
    C4 C5 . 1.397(3) ?
    C4 H4 . 0.9500 ?
    C5 C6 . 1.375(4) ?
    C5 H5 . 0.9500 ?
    C6 C7 . 1.398(3) ?
    C6 H6 . 0.9500 ?
    C7 C8 . 1.512(3) ?
    C8 C9 . 1.522(4) ?
    C8 H8A . 0.9900 ?
    C8 H8B . 0.9900 ?
    C9 C10 . 1.515(3) ?
    C9 H9A . 0.9900 ?
    C9 H9B . 0.9900 ?
    C10 C11 . 1.546(3) ?
    C10 H10 . 1.0000 ?
    C11 C12 . 1.518(3) ?
    C11 H11 . 1.0000 ?
    C12 C17 . 1.393(3) ?
    C12 C13 . 1.389(3) ?
    C13 C14 . 1.368(4) ?
    C13 H13 . 0.9500 ?
    C14 C15 . 1.384(4) ?
    C14 H14 . 0.9500 ?
    C15 C16 . 1.390(4) ?
    C15 H15 . 0.9500 ?
    C16 C17 . 1.381(4) ?
    C16 H16 . 0.9500 ?
    C17 H17 . 0.9500 ?
    C18 C23 . 1.398(3) ?
    C18 C19 . 1.409(3) ?
    C19 C20 . 1.375(3) ?
    C19 H19 . 0.9500 ?
    C20 C21 . 1.398(3) ?
    C20 H20 . 0.9500 ?
    C21 C22 . 1.384(3) ?
    C22 C23 . 1.386(3) ?
    C22 H22 . 0.9500 ?
    C23 H23 . 0.9500 ?
    C24 C25 . 1.457(5) ?
    C24 H24A . 0.9900 ?
    C24 H24B . 0.9900 ?
    C25 H25A . 0.9800 ?
    C25 H25B . 0.9800 ?
    C25 H25C . 0.9800 ?
loop_
    _geom_angle_atom_site_label_1
    _geom_angle_atom_site_label_2
    _geom_angle_atom_site_label_3
    _geom_angle_site_symmetry_1
    _geom_angle_site_symmetry_3
    _geom_angle
    _geom_angle_publ_flag
    O1 S1 O2 . . 119.27(10) ?
    O1 S1 N3 . . 106.86(11) ?
    O2 S1 N3 . . 106.42(11) ?
    O1 S1 C21 . . 107.25(10) ?
    O2 S1 C21 . . 107.81(10) ?
    N3 S1 C21 . . 108.93(10) ?
    C24 O3 H3o . . 114(2) ?
    C1 N1 N2 . . 107.35(18) ?
    C18 N2 N1 . . 120.57(17) ?
    C18 N2 C11 . . 126.45(18) ?
    N1 N2 C11 . . 112.97(16) ?
    S1 N3 H1n . . 111(2) ?
    S1 N3 H2n . . 110.5(17) ?
    H1n N3 H2n . . 121(3) ?
    N1 C1 C2 . . 124.7(2) ?
    N1 C1 C10 . . 114.3(2) ?
    C2 C1 C10 . . 120.91(19) ?
    C3 C2 C7 . . 120.3(2) ?
    C3 C2 C1 . . 121.89(19) ?
    C7 C2 C1 . . 117.8(2) ?
    C4 C3 C2 . . 120.6(2) ?
    C4 C3 H3 . . 119.7 ?
    C2 C3 H3 . . 119.7 ?
    C3 C4 C5 . . 119.6(2) ?
    C3 C4 H4 . . 120.2 ?
    C5 C4 H4 . . 120.2 ?
    C6 C5 C4 . . 120.1(2) ?
    C6 C5 H5 . . 120.0 ?
    C4 C5 H5 . . 120.0 ?
    C5 C6 C7 . . 121.5(2) ?
    C5 C6 H6 . . 119.3 ?
    C7 C6 H6 . . 119.3 ?
    C6 C7 C2 . . 117.9(2) ?
    C6 C7 C8 . . 120.8(2) ?
    C2 C7 C8 . . 121.4(2) ?
    C7 C8 C9 . . 113.95(19) ?
    C7 C8 H8A . . 108.8 ?
    C9 C8 H8A . . 108.8 ?
    C7 C8 H8B . . 108.8 ?
    C9 C8 H8B . . 108.8 ?
    H8A C8 H8B . . 107.7 ?
    C10 C9 C8 . . 109.0(2) ?
    C10 C9 H9A . . 109.9 ?
    C8 C9 H9A . . 109.9 ?
    C10 C9 H9B . . 109.9 ?
    C8 C9 H9B . . 109.9 ?
    H9A C9 H9B . . 108.3 ?
    C9 C10 C1 . . 108.90(19) ?
    C9 C10 C11 . . 121.0(2) ?
    C1 C10 C11 . . 101.19(17) ?
    C9 C10 H10 . . 108.4 ?
    C1 C10 H10 . . 108.4 ?
    C11 C10 H10 . . 108.4 ?
    N2 C11 C12 . . 111.94(19) ?
    N2 C11 C10 . . 100.52(18) ?
    C12 C11 C10 . . 116.95(19) ?
    N2 C11 H11 . . 109.0 ?
    C12 C11 H11 . . 109.0 ?
    C10 C11 H11 . . 109.0 ?
    C17 C12 C13 . . 118.7(2) ?
    C17 C12 C11 . . 119.3(2) ?
    C13 C12 C11 . . 121.9(2) ?
    C14 C13 C12 . . 120.9(2) ?
    C14 C13 H13 . . 119.5 ?
    C12 C13 H13 . . 119.5 ?
    C13 C14 C15 . . 120.5(3) ?
    C13 C14 H14 . . 119.8 ?
    C15 C14 H14 . . 119.8 ?
    C14 C15 C16 . . 119.4(3) ?
    C14 C15 H15 . . 120.3 ?
    C16 C15 H15 . . 120.3 ?
    C17 C16 C15 . . 120.1(3) ?
    C17 C16 H16 . . 119.9 ?
    C15 C16 H16 . . 119.9 ?
    C16 C17 C12 . . 120.4(3) ?
    C16 C17 H17 . . 119.8 ?
    C12 C17 H17 . . 119.8 ?
    N2 C18 C23 . . 120.35(19) ?
    N2 C18 C19 . . 120.88(19) ?
    C23 C18 C19 . . 118.76(19) ?
    C20 C19 C18 . . 120.3(2) ?
    C20 C19 H19 . . 119.9 ?
    C18 C19 H19 . . 119.9 ?
    C19 C20 C21 . . 120.4(2) ?
    C19 C20 H20 . . 119.8 ?
    C21 C20 H20 . . 119.8 ?
    C22 C21 C20 . . 119.90(19) ?
    C22 C21 S1 . . 120.66(17) ?
    C20 C21 S1 . . 119.44(16) ?
    C21 C22 C23 . . 120.0(2) ?
    C21 C22 H22 . . 120.0 ?
    C23 C22 H22 . . 120.0 ?
    C22 C23 C18 . . 120.6(2) ?
    C22 C23 H23 . . 119.7 ?
    C18 C23 H23 . . 119.7 ?
    C25 C24 O3 . . 113.2(3) ?
    C25 C24 H24A . . 108.9 ?
    O3 C24 H24A . . 108.9 ?
    C25 C24 H24B . . 108.9 ?
    O3 C24 H24B . . 108.9 ?
    H24A C24 H24B . . 107.7 ?
    C24 C25 H25A . . 109.5 ?
    C24 C25 H25B . . 109.5 ?
    H25A C25 H25B . . 109.5 ?
    C24 C25 H25C . . 109.5 ?
    H25A C25 H25C . . 109.5 ?
    H25B C25 H25C . . 109.5 ?
loop_
    _geom_torsion_atom_site_label_1
    _geom_torsion_atom_site_label_2
    _geom_torsion_atom_site_label_3
    _geom_torsion_atom_site_label_4
    _geom_torsion_site_symmetry_1
    _geom_torsion_site_symmetry_2
    _geom_torsion_site_symmetry_3
    _geom_torsion_site_symmetry_4
    _geom_torsion
    _geom_torsion_publ_flag
    C1 N1 N2 C18 . . . . 172.3(2) ?
    C1 N1 N2 C11 . . . . -8.9(2) ?
    N2 N1 C1 C2 . . . . 177.9(2) ?
    N2 N1 C1 C10 . . . . -4.5(3) ?
    N1 C1 C2 C3 . . . . 5.3(3) ?
    C10 C1 C2 C3 . . . . -172.2(2) ?
    N1 C1 C2 C7 . . . . -174.8(2) ?
    C10 C1 C2 C7 . . . . 7.8(3) ?
    C7 C2 C3 C4 . . . . -1.3(3) ?
    C1 C2 C3 C4 . . . . 178.6(2) ?
    C2 C3 C4 C5 . . . . -0.3(3) ?
    C3 C4 C5 C6 . . . . 0.8(4) ?
    C4 C5 C6 C7 . . . . 0.3(4) ?
    C5 C6 C7 C2 . . . . -1.9(4) ?
    C5 C6 C7 C8 . . . . 178.5(2) ?
    C3 C2 C7 C6 . . . . 2.3(3) ?
    C1 C2 C7 C6 . . . . -177.6(2) ?
    C3 C2 C7 C8 . . . . -178.0(2) ?
    C1 C2 C7 C8 . . . . 2.1(3) ?
    C6 C7 C8 C9 . . . . -159.6(2) ?
    C2 C7 C8 C9 . . . . 20.8(3) ?
    C7 C8 C9 C10 . . . . -51.6(3) ?
    C8 C9 C10 C1 . . . . 58.8(3) ?
    C8 C9 C10 C11 . . . . 175.3(2) ?
    N1 C1 C10 C9 . . . . 143.4(2) ?
    C2 C1 C10 C9 . . . . -38.9(3) ?
    N1 C1 C10 C11 . . . . 14.9(3) ?
    C2 C1 C10 C11 . . . . -167.4(2) ?
    C18 N2 C11 C12 . . . . 71.2(3) ?
    N1 N2 C11 C12 . . . . -107.5(2) ?
    C18 N2 C11 C10 . . . . -163.9(2) ?
    N1 N2 C11 C10 . . . . 17.4(2) ?
    C9 C10 C11 N2 . . . . -137.8(2) ?
    C1 C10 C11 N2 . . . . -17.5(2) ?
    C9 C10 C11 C12 . . . . -16.4(3) ?
    C1 C10 C11 C12 . . . . 103.9(2) ?
    N2 C11 C12 C17 . . . . -153.5(2) ?
    C10 C11 C12 C17 . . . . 91.3(3) ?
    N2 C11 C12 C13 . . . . 27.2(3) ?
    C10 C11 C12 C13 . . . . -88.0(3) ?
    C17 C12 C13 C14 . . . . 0.5(4) ?
    C11 C12 C13 C14 . . . . 179.8(2) ?
    C12 C13 C14 C15 . . . . -1.0(4) ?
    C13 C14 C15 C16 . . . . 0.1(5) ?
    C14 C15 C16 C17 . . . . 1.3(5) ?
    C15 C16 C17 C12 . . . . -1.8(5) ?
    C13 C12 C17 C16 . . . . 0.9(4) ?
    C11 C12 C17 C16 . . . . -178.5(2) ?
    N1 N2 C18 C23 . . . . -179.40(19) ?
    C11 N2 C18 C23 . . . . 2.0(3) ?
    N1 N2 C18 C19 . . . . -0.6(3) ?
    C11 N2 C18 C19 . . . . -179.3(2) ?
    N2 C18 C19 C20 . . . . -177.0(2) ?
    C23 C18 C19 C20 . . . . 1.8(3) ?
    C18 C19 C20 C21 . . . . -0.3(3) ?
    C19 C20 C21 C22 . . . . -0.9(3) ?
    C19 C20 C21 S1 . . . . 179.81(17) ?
    O1 S1 C21 C22 . . . . 12.3(2) ?
    O2 S1 C21 C22 . . . . 141.86(18) ?
    N3 S1 C21 C22 . . . . -103.05(19) ?
    O1 S1 C21 C20 . . . . -168.51(17) ?
    O2 S1 C21 C20 . . . . -38.9(2) ?
    N3 S1 C21 C20 . . . . 76.2(2) ?
    C20 C21 C22 C23 . . . . 0.7(3) ?
    S1 C21 C22 C23 . . . . 179.98(17) ?
    C21 C22 C23 C18 . . . . 0.7(3) ?
    N2 C18 C23 C22 . . . . 176.8(2) ?
    C19 C18 C23 C22 . . . . -2.0(3) ?
loop_
    _geom_hbond_atom_site_label_D
    _geom_hbond_atom_site_label_H
    _geom_hbond_atom_site_label_A
    _geom_hbond_site_symmetry_A
    _geom_hbond_distance_DH
    _geom_hbond_distance_HA
    _geom_hbond_distance_DA
    _geom_hbond_angle_DHA
    O3 H3o O1 . 0.839(10) 2.038(11) 2.875(2) 175(3)
    N3 H1n O3 2_656 0.873(10) 2.022(11) 2.894(3) 176(3)
    N3 H2n O2 3_676 0.877(10) 2.160(13) 3.007(3) 163(2)
