# Supplementary material for: 4-(3-Phenyl-3,3a,4,5-tetra­hydro-2H-benzo[g]indazol-2-yl)benzene­sulfonamide ethanol monosolvate
Source: Acta Crystallogr Sect E Struct Rep Online. 2012 Jun 30;68(Pt 7):o2258–9. doi: 10.1107/S1600536812028474 (PMC3394043; doi:10.1107/S1600536812028474)
Supplement: Supplementary file 2 [file e-68-o2258-Isup2.hkl]

# 
# h,k,l, Fc-squared, Fo-squared, sigma(Fo-squared) and status flag 
# 
data_I
_shelx_title '  P21/n' 
_shelx_refln_list_code          4 
_shelx_F_calc_maximum      229.52 
_exptl_crystal_F_000       952.00 
_reflns_d_resolution_high  0.7680 
 
loop_ 
 _symmetry_equiv_pos_as_xyz 
 'x, y, z' 
 '-x+1/2, y+1/2, -z+1/2' 
 '-x, -y, -z' 
 'x-1/2, -y-1/2, z-1/2' 
 
_cell_length_a    15.7556 
_cell_length_b     9.1789 
_cell_length_c    16.7515 
_cell_angle_alpha  90.000 
_cell_angle_beta  111.718 
_cell_angle_gamma  90.000 
 
_shelx_F_squared_multiplier     1.000 
 
loop_ 
 _refln_index_h 
 _refln_index_k 
 _refln_index_l 
 _refln_F_squared_calc 
 _refln_F_squared_meas 
 _refln_F_squared_sigma 
 _refln_observed_status 
   2   0   0      442.53      720.36     20.77 o 
   4   0   0     3478.34     3559.67     39.69 o 
   6   0   0      461.01      662.83     49.94 o 
   8   0   0     2832.36     3016.69     62.85 o 
  10   0   0       17.94       14.42      6.00 o 
  12   0   0       59.01       81.17     18.53 o 
  14   0   0     1425.01     1420.88     81.92 o 
  16   0   0      286.79      322.48     27.38 o 
  18   0   0       80.98       61.04     22.31 o 
   1   1   0      989.95      945.61     24.72 o 
   2   1   0     1518.61     1377.37     17.31 o 
   3   1   0     1657.43     1860.59     24.01 o 
   4   1   0     3418.49     3440.46     48.25 o 
   5   1   0      875.33      703.68     19.01 o 
   6   1   0     1479.63     1736.10     30.36 o 
   7   1   0     5142.52     5707.78     50.01 o 
   8   1   0      135.66      131.44      8.34 o 
   9   1   0        0.19        5.42      2.92 o 
  10   1   0       58.79       63.28      7.39 o 
  11   1   0        1.44        3.28      3.99 o 
  12   1   0      785.41      828.44     33.25 o 
  13   1   0        1.25        3.32      4.72 o 
  14   1   0      441.75      431.78     25.57 o 
  15   1   0       51.71       44.51      8.11 o 
  16   1   0        4.76        3.54      6.40 o 
  17   1   0       65.15       74.31     12.00 o 
  18   1   0       87.61       86.35     13.09 o 
   0   2   0      955.73     1145.00     21.56 o 
   1   2   0    10083.81    11930.52     47.68 o 
   2   2   0     4418.05     4424.74     72.57 o 
   3   2   0      444.45      581.97     14.63 o 
   4   2   0      749.82      817.54     19.07 o 
   5   2   0     3290.76     3402.48     45.14 o 
   6   2   0      101.88      150.48      9.81 o 
   7   2   0      792.96      732.55     23.13 o 
   8   2   0      224.32      183.76     11.15 o 
   9   2   0        0.81        0.03      2.48 o 
  10   2   0     1025.52     1033.34     29.32 o 
  11   2   0      852.37      844.88     26.97 o 
  12   2   0       19.23       14.73      8.50 o 
  13   2   0     2427.92     2270.48     48.69 o 
  14   2   0      283.46      296.62     18.44 o 
  15   2   0       24.22       19.50      5.10 o 
  16   2   0       43.43       26.52      8.40 o 
  17   2   0       61.20       94.37     14.10 o 
  18   2   0      176.26      188.88     23.66 o 
   1   3   0     6799.00     7048.36     40.79 o 
   2   3   0      498.01      476.10     10.29 o 
   3   3   0     1620.14     1867.52     19.92 o 
   4   3   0     1110.85     1139.06     23.32 o 
   5   3   0     1209.47     1284.66     27.46 o 
   6   3   0        1.55       19.59      4.00 o 
   7   3   0       22.04       18.95      4.48 o 
   8   3   0       14.17       36.50     12.33 o 
   9   3   0     2452.57     2271.53     74.35 o 
  10   3   0      295.63      290.37      9.16 o 
  11   3   0        9.83       10.28      2.12 o 
  12   3   0        4.07        5.11      2.80 o 
  13   3   0       51.85       52.29      6.20 o 
  14   3   0      486.59      475.54     31.34 o 
  15   3   0       33.62       37.56      8.44 o 
  16   3   0        1.84        3.88      4.45 o 
  17   3   0        0.38        0.35      4.82 o 
  18   3   0        0.28       -5.52      5.95 o 
   0   4   0      497.87      602.63     22.31 o 
   1   4   0      262.58      209.92      8.21 o 
   2   4   0       16.33       18.54      2.65 o 
   3   4   0      225.42      161.34      7.00 o 
   4   4   0      419.39      427.25     15.66 o 
   5   4   0      553.47      566.51     17.11 o 
   6   4   0      310.67      229.44     12.61 o 
   7   4   0      933.86      965.99     27.81 o 
   8   4   0     1249.56     1276.34     33.50 o 
   9   4   0      440.98      446.18     27.06 o 
  10   4   0       94.70      111.26     11.04 o 
  11   4   0        6.45        8.17      5.10 o 
  12   4   0       19.67       10.94      3.68 o 
  13   4   0      145.77      158.93     14.43 o 
  14   4   0      116.65      159.82     21.67 o 
  15   4   0        1.49       -1.59      5.04 o 
  16   4   0      264.85      292.86     23.71 o 
  17   4   0       39.64       77.61     17.61 o 
   1   5   0      994.87     1053.11     20.73 o 
   2   5   0       37.38       53.22      4.59 o 
   3   5   0      280.05      297.68     10.81 o 
   4   5   0     1391.13     1485.08     28.67 o 
   5   5   0        0.01        2.02      1.68 o 
   6   5   0      447.55      411.23     17.03 o 
   7   5   0       51.80       44.60      6.28 o 
   8   5   0      531.55      497.84     35.90 o 
   9   5   0       79.12       77.51     11.95 o 
  10   5   0       71.94       66.83      8.91 o 
  11   5   0       49.94       46.69      7.75 o 
  12   5   0      449.98      487.24     20.81 o 
  13   5   0        5.54       -1.01      3.49 o 
  14   5   0      307.57      328.41     23.59 o 
  15   5   0      114.73      121.56     20.79 o 
  16   5   0        2.12       -1.69      8.07 o 
  17   5   0        4.50        2.14      6.77 o 
   0   6   0      151.51      193.23     15.77 o 
   1   6   0      178.90      142.20      8.37 o 
   2   6   0     1087.32     1025.94     22.28 o 
   3   6   0      138.84      194.16     10.96 o 
   4   6   0      961.55     1034.05     21.75 o 
   5   6   0      361.26      382.08     13.44 o 
   6   6   0      168.46      155.34     10.63 o 
   7   6   0       16.82       14.09      4.46 o 
   8   6   0      545.78      526.08     26.05 o 
   9   6   0      272.87      288.14     16.94 o 
  10   6   0      160.51      149.97     15.65 o 
  11   6   0       38.95       42.90     11.02 o 
  12   6   0       83.53       56.01      8.36 o 
  13   6   0        0.22       -2.55      5.34 o 
  14   6   0       60.81       59.87     15.34 o 
  15   6   0      219.82      233.22     30.60 o 
  16   6   0       15.39        8.66     19.50 o 
   1   7   0     1000.10      982.23     27.13 o 
   2   7   0       93.61       82.33      6.35 o 
   3   7   0      110.05       98.80      6.97 o 
   4   7   0     1097.30     1126.37     25.09 o 
   5   7   0       18.40        7.80      2.57 o 
   6   7   0      683.44      694.63     18.63 o 
   7   7   0       45.13       42.01      6.71 o 
   8   7   0        7.66        6.81      6.67 o 
   9   7   0      182.10      182.20     16.61 o 
  10   7   0      120.50      124.69     13.94 o 
  11   7   0       12.28        6.41      4.75 o 
  12   7   0      194.18      186.02     26.34 o 
  13   7   0       15.44       14.92     13.58 o 
  14   7   0        0.02       -8.67      8.67 o 
  15   7   0       77.26      113.55     30.33 o 
   0   8   0       67.10       70.60      9.23 o 
   1   8   0      220.56      207.39     12.15 o 
   2   8   0       71.32       60.83     10.13 o 
   3   8   0     1222.75     1190.01     38.44 o 
   4   8   0      125.97      152.33     10.10 o 
   5   8   0        2.45        5.15      1.92 o 
   6   8   0       21.84       18.68      3.81 o 
   7   8   0       17.23       32.96      7.97 o 
   8   8   0        6.68        8.16      7.09 o 
   9   8   0      251.90      247.87     20.20 o 
  10   8   0        5.76        5.86     13.54 o 
  11   8   0      133.49      171.93     29.02 o 
  12   8   0        8.46       18.57      9.63 o 
  13   8   0        9.19       30.89     12.28 o 
  14   8   0       13.49      168.79    184.16 o 
   1   9   0      110.66      135.28     11.95 o 
   2   9   0      221.78      219.32     14.79 o 
   3   9   0      143.23      150.99     15.56 o 
   4   9   0       67.56       50.11      9.59 o 
   5   9   0       74.71       65.07      8.05 o 
   6   9   0       70.78       82.61     12.07 o 
   7   9   0      119.87      120.84     21.19 o 
   8   9   0        3.63        4.92      7.35 o 
   9   9   0      536.91      624.82     47.96 o 
  10   9   0       74.87       71.61     17.14 o 
  11   9   0      233.48      259.11     53.58 o 
  12   9   0       50.37       61.54     17.39 o 
   0  10   0        2.43        0.79      5.01 o 
   1  10   0      116.96      159.03     13.53 o 
   2  10   0        0.32        6.66      5.84 o 
   3  10   0       36.54       44.58      7.32 o 
   4  10   0       20.09       12.18      6.91 o 
   5  10   0      109.30      111.61     14.52 o 
   6  10   0       94.66       90.43     18.50 o 
   7  10   0        7.29       -7.29     30.48 o 
   8  10   0      151.10      202.45     27.94 o 
   9  10   0       81.91       73.88     18.39 o 
  10  10   0       79.47       56.51     19.94 o 
   1  11   0        2.20       -2.04      4.94 o 
   2  11   0        7.66        6.52     10.75 o 
   3  11   0       45.83       34.47     10.53 o 
   4  11   0      272.08      328.79     32.64 o 
   5  11   0      194.67      207.78     27.30 o 
   6  11   0       64.72       87.94     18.54 o 
   7  11   0       51.69      110.11     21.47 o 
 -19   0   1       72.18       38.18     19.62 o 
 -17   0   1       46.61       64.90     12.76 o 
 -15   0   1      257.76      274.57     23.99 o 
 -13   0   1     4674.67     4617.92     89.69 o 
 -11   0   1      170.72      129.29     15.34 o 
  -9   0   1      133.02      136.00     13.89 o 
  -7   0   1      999.78      957.94     31.07 o 
  -5   0   1     1447.14     1034.45     26.46 o 
  -3   0   1    12726.54    13351.96    105.34 o 
   3   0   1     1429.82     1529.52     42.55 o 
   5   0   1     1532.06     1550.43     37.73 o 
   7   0   1       17.37       22.96      5.05 o 
   9   0   1      127.87      117.30     17.01 o 
  11   0   1       84.93       84.84     19.77 o 
  13   0   1     2150.65     2050.64     98.31 o 
  15   0   1      151.96      105.81     24.95 o 
  17   0   1      332.13      306.53     28.52 o 
 -19   1   1      155.16      182.93     39.42 o 
 -18   1   1       92.92       72.66     11.29 o 
 -17   1   1        1.67       -6.19      6.19 o 
 -16   1   1       14.36       10.09      4.91 o 
 -15   1   1        3.34        1.80      3.66 o 
 -14   1   1       92.65       74.04      8.41 o 
 -13   1   1      301.66      303.09     16.23 o 
 -12   1   1      446.27      458.82     22.18 o 
 -11   1   1      130.98      130.11      9.05 o 
 -10   1   1       19.66       18.69      3.61 o 
  -9   1   1      745.19      741.47     22.35 o 
  -8   1   1      664.54      585.23     18.53 o 
  -7   1   1     1778.55     1668.24     26.24 o 
  -6   1   1       99.96      122.80      6.37 o 
  -5   1   1      695.55      727.02     12.22 o 
  -4   1   1     1715.20     1327.43     13.92 o 
  -3   1   1     1805.32     1765.37     15.72 o 
  -2   1   1     3909.43     3901.18     58.56 o 
  -1   1   1       16.48       13.21      4.84 o 
   0   1   1     1800.92     1987.56     18.40 o 
   1   1   1     2698.38     2878.58     57.67 o 
   2   1   1    11478.23    10327.67     44.76 o 
   3   1   1     3288.45     3163.11     36.50 o 
   4   1   1     1152.32      984.70     22.53 o 
   5   1   1      263.20      220.27     11.74 o 
   6   1   1      233.26      260.92     14.68 o 
   7   1   1      630.83      629.30     20.13 o 
   8   1   1     1359.95     1426.41     32.11 o 
   9   1   1      173.86      185.88     11.09 o 
  10   1   1       73.25       74.09      7.38 o 
  11   1   1      132.04      127.68     13.35 o 
  12   1   1      253.48      277.24     37.42 o 
  13   1   1      383.04      346.40     45.98 o 
  14   1   1       86.04       78.33     14.75 o 
  15   1   1       19.25        2.79      6.21 o 
  16   1   1        2.57        9.94      8.25 o 
  17   1   1       97.28      123.83     15.65 o 
  18   1   1      107.03       97.68     14.66 o 
 -19   2   1        9.60       13.61     16.48 o 
 -18   2   1       20.09       11.87      5.52 o 
 -17   2   1       31.99       18.26      6.01 o 
 -16   2   1      154.11      194.10     18.54 o 
 -15   2   1      117.95       96.40      9.46 o 
 -14   2   1      368.00      315.42     16.37 o 
 -13   2   1      238.84      184.88     11.02 o 
 -12   2   1      753.24      760.88     23.12 o 
 -11   2   1      149.36      139.38      9.43 o 
 -10   2   1        0.34        0.89      1.77 o 
  -9   2   1      349.54      336.63     10.67 o 
  -8   2   1       62.70       33.16      3.14 o 
  -7   2   1     2096.01     2181.75     25.11 o 
  -6   2   1      966.12      760.87     19.74 o 
  -5   2   1       40.70       27.53      4.86 o 
  -4   2   1       10.42       11.17      2.39 o 
  -3   2   1     1022.45      815.48     29.09 o 
  -2   2   1       68.42       55.82      9.21 o 
  -1   2   1       47.42      159.19      6.16 o 
   0   2   1    52680.70    50954.96    233.15 o 
   1   2   1    31132.12    30030.34     86.09 o 
   2   2   1     2559.30     2826.05     41.91 o 
   3   2   1     1049.64     1044.99     16.03 o 
   4   2   1     1389.53     1279.86     19.40 o 
   5   2   1     1179.85     1545.57     23.10 o 
   6   2   1     2135.07     2538.45     43.40 o 
   7   2   1      446.68      448.96     19.56 o 
   8   2   1       17.76       19.08      5.16 o 
   9   2   1      433.18      389.12     18.05 o 
  10   2   1      693.29      747.60     29.70 o 
  11   2   1       11.62       12.87      3.86 o 
  12   2   1       10.13       11.07      5.18 o 
  13   2   1      509.04      486.30     33.94 o 
  14   2   1      575.27      560.77     26.34 o 
  15   2   1       95.79       98.75     11.36 o 
  16   2   1      347.46      325.20     40.26 o 
  17   2   1       14.24       15.07      6.17 o 
  18   2   1       13.93        8.21      5.22 o 
 -18   3   1        6.87        7.34      8.13 o 
 -17   3   1       16.19       18.03      6.78 o 
 -16   3   1       62.58       68.41     11.53 o 
 -15   3   1       16.35       33.95      8.11 o 
 -14   3   1       17.28       23.05      5.18 o 
 -13   3   1      529.90      492.04     15.67 o 
 -12   3   1      311.57      350.81     13.10 o 
 -11   3   1      322.46      320.38     10.45 o 
 -10   3   1     1712.50     1685.13     48.60 o 
  -9   3   1        0.44        1.97      2.09 o 
  -8   3   1     1442.77     1457.72     32.48 o 
  -7   3   1      210.20      278.55     15.62 o 
  -6   3   1      691.58      850.78     21.15 o 
  -5   3   1     1033.32     1163.51     22.83 o 
  -4   3   1     3943.04     3879.25     40.87 o 
  -3   3   1      889.00     1131.24     24.92 o 
  -2   3   1     2355.95     2271.58     24.50 o 
  -1   3   1     1071.46      776.44     16.73 o 
   0   3   1        3.44       16.31      2.91 o 
   1   3   1    19680.40    19651.38     71.15 o 
   2   3   1      430.09      533.53     12.66 o 
   3   3   1      388.63      407.43      8.80 o 
   4   3   1      585.33      735.29     17.38 o 
   5   3   1      815.19      862.78     20.78 o 
   6   3   1       12.51        4.52      1.60 o 
   7   3   1       66.63       66.80      5.75 o 
   8   3   1     2356.03     2373.17     61.73 o 
   9   3   1      827.90      855.93     26.40 o 
  10   3   1        0.08        1.91      2.50 o 
  11   3   1       24.09       31.38      4.89 o 
  12   3   1      210.42      212.20     12.12 o 
  13   3   1      129.05      132.74      9.95 o 
  14   3   1      448.54      515.64     36.29 o 
  15   3   1      133.79      183.84     22.57 o 
  16   3   1       37.63       34.82     10.52 o 
  17   3   1       27.89       29.68      8.35 o 
  18   3   1       14.45        5.32      6.97 o 
 -18   4   1       10.06        6.14      7.99 o 
 -17   4   1       42.17       76.87     16.62 o 
 -16   4   1       14.28       12.61      5.39 o 
 -15   4   1       80.92       73.32     12.83 o 
 -14   4   1      325.03      322.42     23.48 o 
 -13   4   1        1.16       13.86      4.48 o 
 -12   4   1      690.82      613.84     20.59 o 
 -11   4   1      299.49      275.87     14.18 o 
 -10   4   1        6.92        8.66      3.02 o 
  -9   4   1     1145.67     1253.87     32.24 o 
  -8   4   1       72.40       82.31     10.91 o 
  -7   4   1       69.43       50.45      7.77 o 
  -6   4   1     1089.54     1116.86     24.27 o 
  -5   4   1     4151.04     4541.41     85.11 o 
  -4   4   1        1.69       21.74      2.43 o 
  -3   4   1     1276.62     1291.25     18.38 o 
  -2   4   1      306.89      439.16     11.89 o 
  -1   4   1      456.16      644.25     14.61 o 
   0   4   1     3071.54     3169.73     32.94 o 
   1   4   1     3025.32     3471.70     37.78 o 
   2   4   1      894.06      764.84     16.04 o 
   3   4   1      603.50      568.56     13.88 o 
   4   4   1     3102.75     3195.59     32.37 o 
   5   4   1      261.70      247.01     14.76 o 
   6   4   1      117.32      138.83     11.10 o 
   7   4   1      759.12      765.14     40.99 o 
   8   4   1       45.12       46.23      7.34 o 
   9   4   1      350.93      333.44     19.36 o 
  10   4   1      208.26      206.93     16.04 o 
  11   4   1      509.22      523.79     26.42 o 
  12   4   1       30.64       33.69      6.99 o 
  13   4   1      539.38      505.86     35.18 o 
  14   4   1        3.91       -0.44      3.83 o 
  15   4   1      139.05      176.76     21.81 o 
  16   4   1        0.25        6.38      7.56 o 
  17   4   1        0.15       -4.22     12.13 o 
 -17   5   1        9.47        3.75      9.25 o 
 -16   5   1       41.78       48.61     21.52 o 
 -15   5   1      221.73      267.77     30.70 o 
 -14   5   1      224.59      235.49     19.00 o 
 -13   5   1       62.36       45.25      8.27 o 
 -12   5   1      252.48      228.73     12.33 o 
 -11   5   1       13.20       14.65      3.16 o 
 -10   5   1        3.60        0.24      5.06 o 
  -9   5   1       52.03       69.31     11.36 o 
  -8   5   1       35.38       43.60      7.31 o 
  -7   5   1     1239.70     1264.28     28.43 o 
  -6   5   1       15.86       13.64      3.49 o 
  -5   5   1      201.75      263.14      8.79 o 
  -4   5   1      639.75      590.67     14.16 o 
  -3   5   1     2305.93     2291.06     30.21 o 
  -2   5   1      581.18      571.21     16.64 o 
  -1   5   1      386.92      386.82     12.71 o 
   0   5   1       67.33       50.93      4.71 o 
   1   5   1     2200.96     2229.08     36.79 o 
   2   5   1      219.31      236.90      9.99 o 
   3   5   1      794.39      866.42     19.31 o 
   4   5   1      225.87      255.60     10.20 o 
   5   5   1     2430.05     2540.24     31.39 o 
   6   5   1        0.22        3.83      3.91 o 
   7   5   1       18.98       22.43      5.13 o 
   8   5   1       99.80      113.97     11.03 o 
   9   5   1     1804.82     1781.71     90.58 o 
  10   5   1       64.18       59.12      9.02 o 
  11   5   1      132.75      126.84     13.22 o 
  12   5   1        0.68       -0.85      5.62 o 
  13   5   1      169.07      161.40     15.03 o 
  14   5   1      329.15      357.68     23.52 o 
  15   5   1        1.10       13.88     15.33 o 
  16   5   1       23.95       44.85     14.53 o 
 -16   6   1        1.20       -4.15     24.89 o 
 -15   6   1       60.52       84.14     19.02 o 
 -14   6   1        0.08       -3.64      7.65 o 
 -13   6   1        0.91       -5.18      6.97 o 
 -12   6   1       66.09       67.51      7.50 o 
 -11   6   1      364.38      389.96     17.26 o 
 -10   6   1       54.68       55.72      6.41 o 
  -9   6   1      275.97      330.62     14.95 o 
  -8   6   1        7.04        2.36      2.26 o 
  -7   6   1       20.31       37.44      4.97 o 
  -6   6   1        4.59        6.43      1.93 o 
  -5   6   1       71.21       64.86      5.16 o 
  -4   6   1       41.47       37.77      4.01 o 
  -3   6   1     2629.21     2684.75     34.58 o 
  -2   6   1      766.75      795.00     19.37 o 
  -1   6   1     1048.92     1054.54     22.88 o 
   0   6   1      225.15      213.60     18.15 o 
   1   6   1      935.06      920.07     21.64 o 
   2   6   1       81.34       88.41      6.80 o 
   3   6   1        0.54        3.96      2.47 o 
   4   6   1      185.97      167.22      9.75 o 
   5   6   1      148.35      140.64      8.79 o 
   6   6   1       61.05       56.11      5.34 o 
   7   6   1      584.68      615.27     25.30 o 
   8   6   1     1132.21     1073.23     35.65 o 
   9   6   1       55.43       54.91      9.20 o 
  10   6   1      164.04      159.60     14.10 o 
  11   6   1        2.34        6.66      5.17 o 
  12   6   1      129.31      145.88     18.25 o 
  13   6   1       10.78        0.31     24.17 o 
  14   6   1      264.46      216.36     41.79 o 
  15   6   1        0.26       -2.67      8.00 o 
  16   6   1       10.33       13.87      9.29 o 
 -15   7   1       29.08       45.12     16.82 o 
 -14   7   1       52.37       68.88     24.87 o 
 -13   7   1       60.46      105.23     20.22 o 
 -12   7   1        0.18        3.37      6.60 o 
 -11   7   1        0.01        0.92      4.61 o 
 -10   7   1      214.30      211.66     16.85 o 
  -9   7   1      677.83      783.69     31.95 o 
  -8   7   1      660.64      659.14     21.12 o 
  -7   7   1       53.32       60.12      8.92 o 
  -6   7   1      735.91      690.62     17.28 o 
  -5   7   1      309.98      309.95     12.30 o 
  -4   7   1     1324.50     1302.18     26.35 o 
  -3   7   1        5.79        6.28      2.37 o 
  -2   7   1      592.02      667.10     20.04 o 
  -1   7   1       94.48       95.40     10.52 o 
   0   7   1      358.40      348.76     16.25 o 
   1   7   1      190.54      209.48     12.79 o 
   2   7   1       25.36       25.45      4.29 o 
   3   7   1      291.99      306.36     20.70 o 
   4   7   1      695.17      673.80     21.37 o 
   5   7   1       47.44       43.19      5.53 o 
   6   7   1      103.95      105.09     10.52 o 
   7   7   1        0.81        0.69      4.84 o 
   8   7   1      344.25      310.01     19.05 o 
   9   7   1      160.72      168.13     19.40 o 
  10   7   1      422.36      488.35     44.74 o 
  11   7   1       72.09       80.99     19.07 o 
  12   7   1       23.57       57.40     21.90 o 
  13   7   1       90.31      121.48     22.92 o 
  14   7   1      471.58      565.80     48.99 o 
  15   7   1       78.71       79.41     21.24 o 
 -14   8   1      318.01      353.57     39.04 o 
 -13   8   1      217.12      280.34     63.42 o 
 -12   8   1        0.07        6.37      9.34 o 
 -11   8   1       41.63       34.06     12.43 o 
 -10   8   1       68.97       42.01     12.34 o 
  -9   8   1      116.39      117.56     13.04 o 
  -8   8   1       87.00      105.07     12.74 o 
  -7   8   1       54.55       62.10      9.61 o 
  -6   8   1      427.13      457.55     15.27 o 
  -5   8   1      140.22      135.93      8.87 o 
  -4   8   1      292.15      280.02     13.34 o 
  -3   8   1        8.88       -0.74      3.11 o 
  -2   8   1       49.20       58.88      7.29 o 
  -1   8   1      128.21      115.60     10.00 o 
   0   8   1      335.13      338.91     14.24 o 
   1   8   1       40.22       37.66      6.14 o 
   2   8   1      601.46      653.71     24.67 o 
   3   8   1      277.37      231.05     15.01 o 
   4   8   1      208.92      197.49     12.46 o 
   5   8   1      164.10      180.75     11.58 o 
   6   8   1       51.32       52.35      6.99 o 
   7   8   1        2.28        1.12      9.70 o 
   8   8   1      128.67      133.22     39.87 o 
   9   8   1       13.57       24.39      7.72 o 
  10   8   1       32.81       46.80     17.55 o 
  11   8   1       86.94      106.62     20.46 o 
  12   8   1      203.34      310.88     36.32 o 
  13   8   1       16.08       20.06     13.39 o 
 -12   9   1        8.71       -5.54     10.06 o 
 -11   9   1        5.01       13.03     13.50 o 
 -10   9   1       73.64      100.04     20.38 o 
  -9   9   1        0.13        5.84      8.20 o 
  -8   9   1       13.57        3.88      9.39 o 
  -7   9   1      155.88      171.10     16.68 o 
  -6   9   1      258.99      253.73     20.08 o 
  -5   9   1       40.22       37.07      9.60 o 
  -4   9   1      182.07      204.54     17.90 o 
  -3   9   1        0.15        3.15      3.94 o 
  -2   9   1      131.18      108.40      8.97 o 
  -1   9   1      173.09      142.60     12.03 o 
   0   9   1      607.43      607.85     24.96 o 
   1   9   1      520.09      481.18     22.21 o 
   2   9   1       28.03       41.74      6.64 o 
   3   9   1       14.18        6.75      5.60 o 
   4   9   1      215.90      245.00     31.55 o 
   5   9   1       67.77       89.47      9.33 o 
   6   9   1      797.62      884.19     39.76 o 
   7   9   1        1.21       -7.14      7.14 o 
   8   9   1       65.38       31.86      9.57 o 
   9   9   1      234.85      206.77     32.59 o 
  10   9   1       54.01       59.06     18.50 o 
  11   9   1        1.05        0.18      9.15 o 
  12   9   1        0.33       -3.15      8.31 o 
 -10  10   1        1.08        9.87      8.09 o 
  -9  10   1      659.58      713.42     70.14 o 
  -8  10   1      102.66      155.89     24.23 o 
  -7  10   1       85.11       68.81     16.36 o 
  -6  10   1        2.87       -2.25      8.33 o 
  -5  10   1        1.58        7.57      5.32 o 
  -4  10   1       57.96       47.30      9.96 o 
  -3  10   1      109.34      119.42     13.97 o 
  -2  10   1        3.87       -3.40      3.75 o 
  -1  10   1      340.50      314.17     19.01 o 
   0  10   1      108.66      112.39     11.70 o 
   1  10   1       19.80       30.08      6.43 o 
   2  10   1       11.14        7.68      3.66 o 
   3  10   1      153.85      170.43     14.25 o 
   4  10   1       61.27       81.45     17.02 o 
   5  10   1       35.97       49.94     10.69 o 
   6  10   1      165.97      124.42     20.62 o 
   7  10   1       25.87       14.32      8.18 o 
   8  10   1        2.06       18.14     67.80 o 
   9  10   1       52.00       47.81     15.00 o 
  10  10   1       17.12       19.62     10.89 o 
  -7  11   1       78.58       61.16     17.20 o 
  -6  11   1       16.31       23.97     10.33 o 
  -5  11   1      108.79       77.79     17.03 o 
  -4  11   1        3.63       -4.63     12.53 o 
  -3  11   1      100.69       67.51     31.52 o 
  -2  11   1       26.40       21.44     13.05 o 
  -1  11   1       70.50       72.17     11.64 o 
   0  11   1       44.39       42.82      7.36 o 
   1  11   1       52.97       57.44      8.91 o 
   2  11   1       34.38       15.19      4.94 o 
   3  11   1       55.54       62.24     10.59 o 
   4  11   1        1.92        5.18      7.16 o 
   5  11   1        7.68       16.12     18.06 o 
   6  11   1       13.19        6.54     15.82 o 
   7  11   1       18.72       26.18     20.05 o 
 -18   0   2      335.88      379.08     30.31 o 
 -16   0   2       26.41       21.47      7.34 o 
 -14   0   2      532.74      557.53     54.64 o 
 -12   0   2     1827.49     1783.64     43.69 o 
 -10   0   2      429.66      476.24     25.17 o 
  -8   0   2     1402.37     1535.69     31.86 o 
  -6   0   2      262.48      181.94      8.17 o 
  -4   0   2     5235.32     4536.65     44.15 o 
  -2   0   2     3711.07     3709.74     33.07 o 
   0   0   2    11288.91    11531.99    123.11 o 
   2   0   2      455.57      675.67     28.98 o 
   4   0   2     4914.22     4638.17     91.23 o 
   6   0   2      231.74      258.10     18.02 o 
   8   0   2     1441.20     1413.42     47.26 o 
  10   0   2     1580.24     1669.87     57.77 o 
  12   0   2      308.29      282.75     36.48 o 
  14   0   2     1216.21     1077.29     76.33 o 
  16   0   2       27.14       -1.18     10.14 o 
  18   0   2       29.05       35.04     16.44 o 
 -19   1   2       38.82       47.13      9.52 o 
 -18   1   2        5.29        7.70      4.81 o 
 -17   1   2       12.96        5.79      3.46 o 
 -16   1   2       95.19       72.36      8.65 o 
 -15   1   2       14.40        3.17      2.98 o 
 -14   1   2       47.03       41.13      6.31 o 
 -13   1   2      690.91      654.16     26.53 o 
 -12   1   2      695.91      651.95     19.89 o 
 -11   1   2       17.73       29.72      3.95 o 
 -10   1   2      911.84      885.65     19.19 o 
  -9   1   2        0.61        2.28      1.28 o 
  -8   1   2      762.98      796.88     14.97 o 
  -7   1   2      989.67      971.82     16.28 o 
  -6   1   2     4239.28     4300.34     38.18 o 
  -5   1   2     5482.68     5177.92     31.97 o 
  -4   1   2     7187.18     6602.04     49.10 o 
  -3   1   2     9189.51     8245.04     36.53 o 
  -2   1   2     5939.58     5394.55     47.10 o 
  -1   1   2     7808.36     8229.25     52.70 o 
   0   1   2     4482.35     4958.54     37.07 o 
   1   1   2     7504.68     7304.33     39.48 o 
   2   1   2     2571.52     2428.66     46.21 o 
   3   1   2     3634.46     3434.17     54.28 o 
   4   1   2      659.73      674.17     20.38 o 
   5   1   2      484.41      438.05     22.06 o 
   6   1   2     1967.32     2282.58     37.94 o 
   7   1   2      474.03      640.11     21.56 o 
   8   1   2      385.34      338.15     16.68 o 
   9   1   2        0.30        7.24      3.33 o 
  10   1   2       60.70       60.39     10.12 o 
  11   1   2       26.61       32.51      8.37 o 
  12   1   2        9.91        1.77      5.06 o 
  13   1   2       72.02       81.43     15.08 o 
  14   1   2      109.71       89.19     15.87 o 
  15   1   2       18.41       20.70     10.84 o 
  16   1   2      169.17      181.87     24.14 o 
  17   1   2        0.58       -8.64      8.64 o 
  18   1   2      109.35      103.41     15.21 o 
 -19   2   2        5.90      -10.11     10.11 o 
 -18   2   2      148.92      160.15     17.53 o 
 -17   2   2       50.67       37.32      8.66 o 
 -16   2   2        7.44        8.00      6.53 o 
 -15   2   2       19.56       28.09      4.72 o 
 -14   2   2        3.98        0.14      2.90 o 
 -13   2   2      358.69      337.74     14.41 o 
 -12   2   2     1314.80     1235.59     25.99 o 
 -11   2   2        3.14        2.87      2.16 o 
 -10   2   2       14.97       12.49      2.34 o 
  -9   2   2      291.61      307.19     10.55 o 
  -8   2   2      717.05      692.13     14.41 o 
  -7   2   2     1572.31     1492.56     33.58 o 
  -6   2   2      921.99     1005.85     26.50 o 
  -5   2   2     1814.69     1626.58     29.96 o 
  -4   2   2     1268.54     1080.05     44.34 o 
  -3   2   2      279.93      293.03     21.81 o 
  -2   2   2      275.03      322.56     21.94 o 
  -1   2   2     1185.42     1014.81     17.44 o 
   0   2   2     5732.96     5333.42     30.21 o 
   1   2   2    24352.97    25142.90     68.10 o 
   2   2   2     1708.99     2080.37     35.26 o 
   3   2   2       30.11       72.65      5.27 o 
   4   2   2       51.45       91.77      6.10 o 
   5   2   2       75.57      127.76      7.72 o 
   6   2   2      177.37      272.22     13.53 o 
   7   2   2      107.69       83.45      9.21 o 
   8   2   2      237.66      261.94     14.85 o 
   9   2   2        0.76       -1.57      4.11 o 
  10   2   2      271.34      289.43     20.37 o 
  11   2   2       62.46       73.20     12.49 o 
  12   2   2       40.49       42.69      8.65 o 
  13   2   2      253.61      208.15     18.48 o 
  14   2   2      177.50      160.14     28.89 o 
  15   2   2       18.15       55.98     13.68 o 
  16   2   2        8.53       -0.38     18.33 o 
  17   2   2      402.43      489.18     40.59 o 
  18   2   2        1.45        4.26      6.28 o 
 -19   3   2       62.42       51.89     14.13 o 
 -18   3   2      101.68      111.10     20.03 o 
 -17   3   2       88.74       73.55     12.03 o 
 -16   3   2        0.10       -5.16      6.04 o 
 -15   3   2        3.45        4.40      4.10 o 
 -14   3   2       47.06       48.50      4.89 o 
 -13   3   2     1392.72     1481.14     41.32 o 
 -12   3   2     1288.72     1262.73     32.74 o 
 -11   3   2     1862.65     1900.16     37.88 o 
 -10   3   2      120.24       96.88      8.22 o 
  -9   3   2      168.51      161.64      7.92 o 
  -8   3   2      229.14      224.15      9.01 o 
  -7   3   2       93.56      127.13      8.41 o 
  -6   3   2      829.95      741.39     21.37 o 
  -5   3   2     3758.76     3536.66    110.96 o 
  -4   3   2       23.51       74.31      6.46 o 
  -3   3   2      235.35      211.86      6.47 o 
  -2   3   2      439.19      524.01     11.28 o 
  -1   3   2     1203.28     1198.44     23.61 o 
   0   3   2     3547.21     4013.71     44.52 o 
   1   3   2     2651.16     2659.68     24.87 o 
   2   3   2      345.99      284.83      8.82 o 
   3   3   2       10.36        0.83      1.24 o 
   4   3   2      440.20      404.80     12.79 o 
   5   3   2      827.86      890.15     19.61 o 
   6   3   2        7.01        4.64      2.23 o 
   7   3   2       18.15       36.34      4.87 o 
   8   3   2        7.56        2.73      2.62 o 
   9   3   2      717.34      652.89     30.00 o 
  10   3   2      156.54      156.46     10.67 o 
  11   3   2      192.20      180.53     12.14 o 
  12   3   2      176.82      195.17     24.17 o 
  13   3   2      777.79      813.70     36.04 o 
  14   3   2      261.89      190.65     18.24 o 
  15   3   2       18.88       12.94     16.24 o 
  16   3   2        1.49       -7.44     17.28 o 
  17   3   2       31.76       48.34     13.91 o 
 -18   4   2        0.76       -1.44      6.16 o 
 -17   4   2        8.32       13.53      9.69 o 
 -16   4   2       93.61       84.92     17.20 o 
 -15   4   2      307.19      337.31     23.03 o 
 -14   4   2      430.16      440.24     25.20 o 
 -13   4   2        0.11        4.79      3.58 o 
 -12   4   2      731.46      747.57     24.68 o 
 -11   4   2      219.09      227.11     12.84 o 
 -10   4   2      249.33      216.66     10.18 o 
  -9   4   2     2014.48     2121.75     29.02 o 
  -8   4   2      218.80      184.76      9.13 o 
  -7   4   2       47.33       71.56      5.61 o 
  -6   4   2     1008.40      935.43     36.63 o 
  -5   4   2     1065.20      918.36     16.31 o 
  -4   4   2       39.60       41.83      3.67 o 
  -3   4   2      745.24      825.53     14.96 o 
  -2   4   2      120.08       90.74      5.34 o 
  -1   4   2      734.65      769.01     19.32 o 
   0   4   2       52.93       34.56      3.69 o 
   1   4   2     2989.48     2939.70     40.82 o 
   2   4   2      241.61      245.40      8.57 o 
   3   4   2     6727.83     6767.27     51.91 o 
   4   4   2      621.41      607.63     13.96 o 
   5   4   2      537.62      678.94     17.48 o 
   6   4   2     1517.33     1578.74     44.81 o 
   7   4   2      138.09      100.44      7.65 o 
   8   4   2       14.80       10.99      2.53 o 
   9   4   2        5.39        6.03      2.44 o 
  10   4   2      320.65      300.84     30.42 o 
  11   4   2        1.25        1.23      4.14 o 
  12   4   2      154.67      146.55     19.14 o 
  13   4   2      463.33      427.26     26.14 o 
  14   4   2       91.52       91.77     12.85 o 
  15   4   2        6.88        4.33      6.86 o 
  16   4   2       66.19       73.36     15.75 o 
  17   4   2       84.52      124.48     33.79 o 
 -17   5   2       29.89       21.79      9.87 o 
 -16   5   2       11.50        5.00      6.96 o 
 -15   5   2        0.80       10.67      7.05 o 
 -14   5   2        0.28       -2.98      6.39 o 
 -13   5   2     1024.42     1091.47     36.50 o 
 -12   5   2      208.69      201.72     19.04 o 
 -11   5   2       37.64       39.12      5.04 o 
 -10   5   2      271.18      262.54     11.88 o 
  -9   5   2       28.73       28.85      3.22 o 
  -8   5   2     3133.59     3072.90     42.97 o 
  -7   5   2      127.40      154.67      7.81 o 
  -6   5   2     2572.26     2609.47     49.70 o 
  -5   5   2       46.66       32.06      3.32 o 
  -4   5   2      316.83      307.84     11.84 o 
  -3   5   2      331.83      332.27     23.01 o 
  -2   5   2     1447.88     1725.59     49.37 o 
  -1   5   2     1096.20      961.44     20.17 o 
   0   5   2      414.75      344.68     12.28 o 
   1   5   2     4405.18     4573.76     45.15 o 
   2   5   2     1049.14     1039.61     22.55 o 
   3   5   2      143.31      165.15      8.87 o 
   4   5   2        6.96       13.00      2.92 o 
   5   5   2      222.20      288.47     13.83 o 
   6   5   2      106.22       71.57      8.82 o 
   7   5   2        8.61       16.27      5.26 o 
   8   5   2       28.65       21.68      7.41 o 
   9   5   2      131.82      110.38     17.98 o 
  10   5   2     1033.24     1084.26     39.08 o 
  11   5   2        0.08        2.71      5.10 o 
  12   5   2       20.54       17.95      8.45 o 
  13   5   2       94.03      127.90     18.86 o 
  14   5   2        5.47        8.48      6.80 o 
  15   5   2      261.12      282.66     28.62 o 
  16   5   2       12.49      -15.54     15.54 o 
 -17   6   2       13.82        8.51      8.95 o 
 -16   6   2      186.58      193.43     27.57 o 
 -15   6   2      472.94      462.89     41.45 o 
 -14   6   2      384.17      352.45     35.65 o 
 -13   6   2      262.84      322.61     32.93 o 
 -12   6   2      383.08      387.67     34.83 o 
 -11   6   2        0.32        1.69      3.50 o 
 -10   6   2      481.08      482.60     12.60 o 
  -9   6   2       30.66       37.99      3.39 o 
  -8   6   2      643.52      616.45     16.25 o 
  -7   6   2       24.49       29.17      3.74 o 
  -6   6   2      408.86      376.16     10.56 o 
  -5   6   2        0.52        1.20      1.49 o 
  -4   6   2      644.70      669.68     18.59 o 
  -3   6   2      458.24      491.25     16.45 o 
  -2   6   2     1574.55     1614.53     41.47 o 
  -1   6   2       13.98        3.07      2.45 o 
   0   6   2      803.55      873.06     23.97 o 
   1   6   2      195.67      216.61     10.76 o 
   2   6   2       45.01       47.06      5.16 o 
   3   6   2       55.24       59.00      5.92 o 
   4   6   2      338.38      363.31     14.00 o 
   5   6   2     1657.13     1721.34     33.23 o 
   6   6   2       12.26        7.65      4.66 o 
   7   6   2       45.40       38.46      7.20 o 
   8   6   2      231.58      206.90     16.21 o 
   9   6   2       68.12       67.59      9.73 o 
  10   6   2       57.10       58.71      9.51 o 
  11   6   2      299.96      327.91     28.44 o 
  12   6   2       50.99       65.16     13.58 o 
  13   6   2        3.95        4.98      9.70 o 
  14   6   2      622.69      691.03     75.08 o 
  15   6   2       19.49       22.69     16.97 o 
 -16   7   2       84.46       70.07     26.71 o 
 -15   7   2        7.20        9.23     12.97 o 
 -14   7   2       52.84       63.70     16.67 o 
 -13   7   2       23.74       16.31     15.94 o 
 -12   7   2        9.62        2.28      8.63 o 
 -11   7   2       10.89       12.96      8.55 o 
 -10   7   2      381.31      418.02     32.12 o 
  -9   7   2       75.26       57.78      8.04 o 
  -8   7   2      227.83      213.55      9.74 o 
  -7   7   2        1.66       -0.62      1.54 o 
  -6   7   2      162.33      163.88      8.05 o 
  -5   7   2       16.22       17.04      3.01 o 
  -4   7   2      491.13      504.27     26.37 o 
  -3   7   2      806.13      805.63     20.61 o 
  -2   7   2      400.00      366.97     14.83 o 
  -1   7   2      330.01      332.63     15.78 o 
   0   7   2       45.27       52.24      6.45 o 
   1   7   2      567.63      537.47     20.76 o 
   2   7   2      202.60      186.62     14.43 o 
   3   7   2        2.75        3.93      2.39 o 
   4   7   2      755.69      756.82     23.52 o 
   5   7   2      248.90      281.34     15.06 o 
   6   7   2      108.29      122.12      8.97 o 
   7   7   2     1498.35     1565.63     44.43 o 
   8   7   2      760.63      762.17     31.74 o 
   9   7   2      505.62      486.88     34.20 o 
  10   7   2      106.25      126.28     18.48 o 
  11   7   2       20.28       11.56      7.36 o 
  12   7   2        5.82       16.89      8.33 o 
  13   7   2        2.05       37.78     21.36 o 
  14   7   2      102.67       92.94     30.37 o 
 -14   8   2       37.93       51.48     21.52 o 
 -13   8   2       59.41       59.62     16.56 o 
 -12   8   2      126.75      150.24     25.22 o 
 -11   8   2        0.02       -8.48      8.48 o 
 -10   8   2      188.53      184.79     25.62 o 
  -9   8   2      343.13      348.96     33.79 o 
  -8   8   2      414.14      404.05     22.81 o 
  -7   8   2      302.05      294.53     11.62 o 
  -6   8   2      411.44      472.00     14.97 o 
  -5   8   2       25.98       22.32      3.58 o 
  -4   8   2        0.64       -1.50      3.33 o 
  -3   8   2      102.70      104.56      9.29 o 
  -2   8   2      332.42      288.93     15.45 o 
  -1   8   2      742.49      757.69     22.89 o 
   0   8   2       50.03       58.35      6.54 o 
   1   8   2      993.49      974.61     30.01 o 
   2   8   2      343.18      293.14     19.48 o 
   3   8   2        0.12       -0.50      4.35 o 
   4   8   2       93.16       96.96      9.32 o 
   5   8   2      358.01      401.96     17.89 o 
   6   8   2      230.56      228.56     20.30 o 
   7   8   2       26.65       50.61     11.47 o 
   8   8   2      399.30      429.74     33.00 o 
   9   8   2      514.09      513.27     36.63 o 
  10   8   2        2.31       -2.61      7.25 o 
  11   8   2      121.68      145.68     34.43 o 
  12   8   2       16.09       18.93     15.40 o 
  13   8   2        1.79       -2.34      9.38 o 
 -13   9   2      122.73      153.72     26.13 o 
 -12   9   2        5.42        9.54      9.09 o 
 -11   9   2       16.38        7.72      8.26 o 
 -10   9   2        0.39        0.20      8.60 o 
  -9   9   2       33.79       34.79     15.59 o 
  -8   9   2        0.18        9.44     18.42 o 
  -7   9   2      112.18       88.64     17.11 o 
  -6   9   2      442.89      489.82     27.13 o 
  -5   9   2      143.54      148.65     15.09 o 
  -4   9   2      111.86      114.32     16.79 o 
  -3   9   2     1489.38     1543.98     45.47 o 
  -2   9   2        8.60        6.86      3.58 o 
  -1   9   2        8.43        6.99      5.01 o 
   0   9   2       23.44       18.93      4.49 o 
   1   9   2       38.40       26.13      6.05 o 
   2   9   2       46.91       35.04      6.38 o 
   3   9   2        1.53       -6.06      6.06 o 
   4   9   2       22.51       19.33      7.89 o 
   5   9   2       36.96       57.29      8.43 o 
   6   9   2       60.53       54.59     12.65 o 
   7   9   2       77.46       29.96     26.92 o 
   8   9   2       27.84       22.25      8.75 o 
   9   9   2       52.42       50.26     20.82 o 
  10   9   2      269.20      247.54     31.85 o 
  11   9   2       91.43      117.92     23.08 o 
 -10  10   2       13.07        4.32      7.37 o 
  -9  10   2       10.39       -0.51      9.74 o 
  -8  10   2       38.80       54.24     14.68 o 
  -7  10   2      688.82      734.75     50.50 o 
  -6  10   2        6.83       19.24      9.69 o 
  -5  10   2      238.08      303.96     49.50 o 
  -4  10   2      316.96      340.13     26.03 o 
  -3  10   2       10.03       10.77      4.66 o 
  -2  10   2      142.15      137.73     14.21 o 
  -1  10   2      193.16      228.60     16.30 o 
   0  10   2        8.17        3.15      4.12 o 
   1  10   2        4.07        9.25      4.38 o 
   2  10   2       95.73       64.92     10.20 o 
   3  10   2       13.64       13.55      4.98 o 
   4  10   2      109.33       76.02     12.88 o 
   5  10   2       32.24       37.58      9.36 o 
   6  10   2      193.97      195.20     20.18 o 
   7  10   2       10.61        8.52      7.16 o 
   8  10   2       33.43       39.71     26.83 o 
   9  10   2        3.89        7.33     17.69 o 
  -7  11   2        0.04        1.80      9.11 o 
  -6  11   2       65.18       41.38     13.37 o 
  -5  11   2       79.81       60.49     14.84 o 
  -4  11   2       56.05       35.98     11.56 o 
  -3  11   2       64.03      117.81     19.03 o 
  -2  11   2       30.02       53.74     10.32 o 
  -1  11   2       60.20       31.62      7.82 o 
   0  11   2      732.67      724.20     30.49 o 
   1  11   2      203.20      202.33     16.44 o 
   2  11   2      177.62      207.00     24.08 o 
   3  11   2       20.40       32.88      9.88 o 
   4  11   2        0.06       -4.27      5.70 o 
   5  11   2       24.21       45.34     13.36 o 
   6  11   2        3.07        6.59     10.11 o 
 -19   0   3       94.70       36.89     15.07 o 
 -17   0   3        2.32       -0.18      4.76 o 
 -15   0   3      238.55      249.78     21.79 o 
 -13   0   3      314.85      302.39     18.55 o 
 -11   0   3      729.00      712.42     25.52 o 
  -9   0   3       18.07       56.81      6.19 o 
  -7   0   3     3055.01     3395.80     43.81 o 
  -5   0   3    34221.74    33081.48     99.75 o 
  -3   0   3     8603.73     9180.59     80.34 o 
  -1   0   3       11.29       23.18      3.64 o 
   1   0   3    19535.48    18590.39    155.95 o 
   3   0   3     3599.13     3516.78     80.77 o 
   5   0   3      751.32      692.22     29.60 o 
   7   0   3       33.16       49.77     12.95 o 
   9   0   3       42.21       44.63     10.50 o 
  11   0   3      617.27      599.35     52.79 o 
  13   0   3      114.12      105.17     23.56 o 
  15   0   3       88.44       71.76     23.04 o 
  17   0   3      204.82      225.52     40.85 o 
 -19   1   3       21.10        7.60      6.37 o 
 -18   1   3       33.94       37.23      8.03 o 
 -17   1   3      303.53      310.88     18.28 o 
 -16   1   3        0.23        4.16      3.47 o 
 -15   1   3       38.15       41.18      6.52 o 
 -14   1   3       36.62       33.59      5.03 o 
 -13   1   3     1741.16     1735.77     38.19 o 
 -12   1   3     1206.64     1179.18     24.17 o 
 -11   1   3      982.81      920.78     20.33 o 
 -10   1   3       68.88       64.46      5.17 o 
  -9   1   3     1331.84     1309.92     28.27 o 
  -8   1   3        2.09        3.44      1.93 o 
  -7   1   3     3965.11     4028.58     32.41 o 
  -6   1   3      974.12      837.66     11.28 o 
  -5   1   3       11.35       21.01      1.84 o 
  -4   1   3    33313.63    31502.97    160.43 o 
  -3   1   3      575.44      477.72      9.88 o 
  -2   1   3     8869.49     8967.21     35.78 o 
  -1   1   3     6492.36     6732.09     61.90 o 
   0   1   3    13361.55    13319.20     69.12 o 
   1   1   3     1868.50     1738.21     25.87 o 
   2   1   3      108.01      145.47      8.56 o 
   3   1   3      539.75      462.66     17.46 o 
   4   1   3      284.24      340.26     15.94 o 
   5   1   3      367.42      362.64     17.46 o 
   6   1   3      519.79      582.26     23.32 o 
   7   1   3     1465.55     1618.51     35.99 o 
   8   1   3      108.51      105.23      9.05 o 
   9   1   3      157.02      169.57     14.87 o 
  10   1   3      100.36      101.86     15.47 o 
  11   1   3       33.40       26.50      8.29 o 
  12   1   3      221.13      218.69     18.89 o 
  13   1   3      827.19      877.37     92.29 o 
  14   1   3      405.60      392.93     34.18 o 
  15   1   3      407.59      407.83     40.73 o 
  16   1   3       36.20       31.93     11.86 o 
  17   1   3       25.25       15.18      9.20 o 
 -19   2   3        1.56       11.93      5.72 o 
 -18   2   3       77.11       73.81     12.18 o 
 -17   2   3       19.48        9.79      5.97 o 
 -16   2   3      253.20      251.77     15.27 o 
 -15   2   3       41.66       50.82      6.53 o 
 -14   2   3      158.28      158.75     10.24 o 
 -13   2   3      455.86      454.31     16.31 o 
 -12   2   3      989.46      948.57     22.20 o 
 -11   2   3        7.31        3.93      2.21 o 
 -10   2   3      614.53      556.18     14.13 o 
  -9   2   3       46.42       43.54      4.00 o 
  -8   2   3     6977.17     7520.40     46.54 o 
  -7   2   3     1018.41     1049.32     17.13 o 
  -6   2   3        0.61        8.40      1.42 o 
  -5   2   3      437.71      401.62     13.41 o 
  -4   2   3      355.06      268.52     10.17 o 
  -3   2   3     1631.61     1568.82     43.58 o 
  -2   2   3      665.64      677.90     14.54 o 
  -1   2   3     2595.04     2782.40     32.61 o 
   0   2   3       40.34       82.84      4.62 o 
   1   2   3     9445.48     9666.16     47.15 o 
   2   2   3      511.57      526.47     14.53 o 
   3   2   3     2292.11     2354.25     32.03 o 
   4   2   3      121.61      141.79      8.45 o 
   5   2   3     3428.30     3677.14     44.82 o 
   6   2   3      195.02      187.02     10.85 o 
   7   2   3      783.54      812.50     29.76 o 
   8   2   3      963.39      935.38     29.41 o 
   9   2   3        0.93       -2.07      4.52 o 
  10   2   3      148.27      167.04     19.52 o 
  11   2   3      439.10      438.36     31.79 o 
  12   2   3      129.15      143.59     19.08 o 
  13   2   3        2.53        2.85      5.47 o 
  14   2   3      461.39      458.31     84.67 o 
  15   2   3        0.59       -0.72      9.30 o 
  16   2   3       83.87       82.68     22.71 o 
  17   2   3       91.90      107.94     20.17 o 
 -19   3   3       17.09        6.73      7.38 o 
 -18   3   3       79.52       68.47     14.47 o 
 -17   3   3        0.60       -7.26      7.26 o 
 -16   3   3       32.11       11.29      5.40 o 
 -15   3   3        0.85        4.02      3.61 o 
 -14   3   3        0.09       -1.51      1.51 o 
 -13   3   3     1600.91     1514.94     36.26 o 
 -12   3   3       71.98       60.58      6.48 o 
 -11   3   3      299.47      292.85     14.13 o 
 -10   3   3       26.68       26.24      4.37 o 
  -9   3   3       43.57       73.00      5.72 o 
  -8   3   3     2162.84     2280.03     36.30 o 
  -7   3   3      130.93      121.71     10.60 o 
  -6   3   3     4528.12     4506.87    111.38 o 
  -5   3   3       37.81       72.91      5.97 o 
  -4   3   3      692.14      826.38     43.70 o 
  -3   3   3      163.30       88.77     10.69 o 
  -2   3   3     4379.52     4317.86     32.10 o 
  -1   3   3      384.62      622.85     12.33 o 
   0   3   3      331.50      319.41      9.19 o 
   1   3   3    10863.97    11151.52     55.34 o 
   2   3   3      340.62      225.49     11.68 o 
   3   3   3       33.24       56.00      4.21 o 
   4   3   3      857.71     1027.63     34.16 o 
   5   3   3      393.46      430.15     15.35 o 
   6   3   3      951.07      987.38     26.70 o 
   7   3   3      340.98      336.93     14.77 o 
   8   3   3      405.76      425.62     17.36 o 
   9   3   3      626.18      608.61     21.54 o 
  10   3   3     1050.14      991.44     28.86 o 
  11   3   3        0.96       -0.54      3.32 o 
  12   3   3      120.46      109.92     16.92 o 
  13   3   3       18.97        9.93      6.95 o 
  14   3   3       54.21       37.01     13.85 o 
  15   3   3      289.35      291.64     30.37 o 
  16   3   3        0.45        1.77      5.73 o 
  17   3   3       23.63       37.58     12.92 o 
 -18   4   3      131.37      121.26     21.46 o 
 -17   4   3        5.15       18.91     27.25 o 
 -16   4   3        0.22        5.83      7.11 o 
 -15   4   3       75.01      103.08     12.59 o 
 -14   4   3      426.80      383.03     22.70 o 
 -13   4   3      703.12      702.31     23.74 o 
 -12   4   3     1367.76     1385.72     31.28 o 
 -11   4   3     1267.54     1276.08     27.74 o 
 -10   4   3     1853.13     1864.10     30.59 o 
  -9   4   3        3.10       10.51      4.75 o 
  -8   4   3     1445.50     1345.23     45.36 o 
  -7   4   3      215.15      154.16     11.34 o 
  -6   4   3       18.94       25.90      7.54 o 
  -5   4   3        7.53        2.50      1.89 o 
  -4   4   3      291.80      281.71     28.22 o 
  -3   4   3      896.52      903.26     18.89 o 
  -2   4   3      336.37      275.96     11.14 o 
  -1   4   3        9.54       12.98      2.55 o 
   0   4   3      107.46      144.57      7.59 o 
   1   4   3       76.08       80.60      5.14 o 
   2   4   3     5423.29     5567.39     53.32 o 
   3   4   3       54.17       53.02      5.32 o 
   4   4   3      324.50      340.58     11.57 o 
   5   4   3     1252.42     1341.11     27.53 o 
   6   4   3      122.88      147.00      8.77 o 
   7   4   3      559.15      537.44     18.16 o 
   8   4   3       22.53       19.85      3.95 o 
   9   4   3      567.68      565.74     19.56 o 
  10   4   3       18.03       27.03      5.09 o 
  11   4   3      621.51      611.36     36.82 o 
  12   4   3        7.37        6.67      6.63 o 
  13   4   3       34.22       28.95     11.48 o 
  14   4   3      827.07      831.19     39.27 o 
  15   4   3      121.95      138.33     17.13 o 
  16   4   3       47.52       82.00     16.60 o 
 -18   5   3       23.32       53.20     14.43 o 
 -17   5   3        4.17       -6.15     20.59 o 
 -16   5   3        5.38        1.59      6.43 o 
 -15   5   3      316.51      355.86     34.37 o 
 -14   5   3      414.97      416.81     36.09 o 
 -13   5   3        7.40        2.73      3.18 o 
 -12   5   3      316.36      272.55     19.66 o 
 -11   5   3      297.10      276.91     15.69 o 
 -10   5   3      100.13      116.44     11.81 o 
  -9   5   3     2624.43     2463.17     72.93 o 
  -8   5   3      175.81      192.04     10.66 o 
  -7   5   3        2.42        3.47      2.43 o 
  -6   5   3        6.89        2.10      1.56 o 
  -5   5   3      124.12      146.90     10.05 o 
  -4   5   3      214.71      238.98      8.96 o 
  -3   5   3      887.06      833.24     18.59 o 
  -2   5   3     1139.43     1093.58     23.05 o 
  -1   5   3      175.47      159.92      8.46 o 
   0   5   3     1449.39     1550.19     26.73 o 
   1   5   3     1594.61     1619.46     31.51 o 
   2   5   3      321.57      380.20     13.24 o 
   3   5   3      949.01      976.55     20.99 o 
   4   5   3      350.00      298.34     11.49 o 
   5   5   3       39.03       36.00      3.90 o 
   6   5   3      387.79      371.48     14.96 o 
   7   5   3     1815.24     1841.64     32.90 o 
   8   5   3      986.24      859.84     22.19 o 
   9   5   3       32.13       45.65      8.23 o 
  10   5   3       58.32       42.19     10.76 o 
  11   5   3       74.59       59.67     12.16 o 
  12   5   3      151.66      134.00     26.97 o 
  13   5   3        5.13       -1.48     12.00 o 
  14   5   3        2.52        2.35     23.33 o 
  15   5   3      187.44      175.04     24.31 o 
  16   5   3       75.81      130.54     35.48 o 
 -17   6   3       24.47       14.92      9.97 o 
 -16   6   3       43.18       46.51     14.22 o 
 -15   6   3      101.96      102.13     24.26 o 
 -14   6   3       10.07       12.03      7.57 o 
 -13   6   3       82.23       96.66     19.90 o 
 -12   6   3       80.59       94.65     17.93 o 
 -11   6   3      215.39      218.76     25.27 o 
 -10   6   3       24.14       27.43      5.10 o 
  -9   6   3       49.32       63.62      7.13 o 
  -8   6   3        2.73       11.56      6.59 o 
  -7   6   3      300.16      253.65     14.07 o 
  -6   6   3       79.42       86.71      7.15 o 
  -5   6   3      447.05      429.35     11.98 o 
  -4   6   3        0.23        1.73      2.99 o 
  -3   6   3      468.18      415.32     14.94 o 
  -2   6   3     1013.98      969.76     26.61 o 
  -1   6   3        5.60       11.60      3.05 o 
   0   6   3      249.33      440.13     17.73 o 
   1   6   3     1548.28     1606.93     29.99 o 
   2   6   3        5.03        2.21      2.92 o 
   3   6   3     1114.61     1222.77     26.99 o 
   4   6   3        4.44        3.99      2.94 o 
   5   6   3      260.18      281.57     14.09 o 
   6   6   3      292.75      296.71     25.79 o 
   7   6   3       12.47        5.46      6.74 o 
   8   6   3       97.72      113.03     14.56 o 
   9   6   3       44.59       45.48      8.72 o 
  10   6   3        6.50        5.54     17.96 o 
  11   6   3       26.23       19.29      7.88 o 
  12   6   3       23.78       -1.17      6.78 o 
  13   6   3       20.82       34.58     10.14 o 
  14   6   3      141.39      208.78     43.75 o 
  15   6   3      160.94      165.64     41.95 o 
 -16   7   3      182.61      294.17     35.68 o 
 -15   7   3        0.71       20.65     18.72 o 
 -14   7   3      111.83      146.13     24.03 o 
 -13   7   3       54.84       50.68     20.51 o 
 -12   7   3      235.53      250.87     29.18 o 
 -11   7   3      158.47      138.52     20.71 o 
 -10   7   3       19.32       13.50      3.92 o 
  -9   7   3      421.24      449.93     38.18 o 
  -8   7   3      257.61      262.04     15.19 o 
  -7   7   3      575.00      543.94     35.17 o 
  -6   7   3      374.63      391.87     15.21 o 
  -5   7   3       18.73       14.70      2.89 o 
  -4   7   3        1.86        1.94      2.12 o 
  -3   7   3      209.40      196.30     11.28 o 
  -2   7   3      507.65      452.93     16.43 o 
  -1   7   3      460.03      445.30     25.25 o 
   0   7   3      323.39      325.24     16.26 o 
   1   7   3      165.42      168.52     12.20 o 
   2   7   3      645.25      611.83     27.02 o 
   3   7   3      131.14      137.53     10.53 o 
   4   7   3       27.62       35.51      5.59 o 
   5   7   3      199.35      219.48     13.05 o 
   6   7   3      716.41      643.71     22.07 o 
   7   7   3      110.61      116.79     13.18 o 
   8   7   3        2.12       13.24      6.35 o 
   9   7   3      260.86      243.90     26.88 o 
  10   7   3      318.45      360.47     31.15 o 
  11   7   3       28.94       36.65     11.21 o 
  12   7   3       85.43      101.97     18.00 o 
  13   7   3      105.53      128.46     34.98 o 
  14   7   3      131.70      149.27     37.90 o 
 -14   8   3       84.43      121.89     23.38 o 
 -13   8   3        7.04        0.42      9.39 o 
 -12   8   3      374.55      390.55     38.05 o 
 -11   8   3       86.08       68.93     15.69 o 
 -10   8   3       65.43       62.31     14.55 o 
  -9   8   3        7.07      -12.53     13.98 o 
  -8   8   3      350.93      357.27     19.40 o 
  -7   8   3      353.90      395.12     15.99 o 
  -6   8   3      241.44      223.13     12.66 o 
  -5   8   3      105.26      122.66      9.83 o 
  -4   8   3      119.41      128.87      9.60 o 
  -3   8   3       51.30       55.75      6.85 o 
  -2   8   3     1300.19     1307.68     32.72 o 
  -1   8   3        0.23        2.14      3.27 o 
   0   8   3      581.22      543.10     23.54 o 
   1   8   3      214.26      202.59     19.89 o 
   2   8   3      409.79      397.93     23.17 o 
   3   8   3       25.59       14.95      7.57 o 
   4   8   3      109.89       85.03     11.10 o 
   5   8   3      115.50      124.67     13.50 o 
   6   8   3      289.48      294.22     29.34 o 
   7   8   3       51.44       68.84     14.49 o 
   8   8   3        1.88       -6.07      6.62 o 
   9   8   3       98.09       86.71     16.10 o 
  10   8   3       31.43       31.63     10.04 o 
  11   8   3       36.64       48.64     19.15 o 
  12   8   3        8.41       22.21     16.55 o 
 -13   9   3        5.27        5.39      9.05 o 
 -12   9   3      436.02      571.68     48.17 o 
 -11   9   3       52.81       77.15     17.58 o 
 -10   9   3        1.09       -5.24     17.91 o 
  -9   9   3        1.46      -10.07     16.64 o 
  -8   9   3      168.67      146.95     21.99 o 
  -7   9   3       24.11        8.66     14.78 o 
  -6   9   3       23.85       33.86      5.22 o 
  -5   9   3       34.82       11.02      5.91 o 
  -4   9   3       22.51       15.14      5.31 o 
  -3   9   3       84.87       64.97      7.51 o 
  -2   9   3      234.21      235.58     15.35 o 
  -1   9   3      155.06      153.72     12.84 o 
   0   9   3       50.81       67.93      9.72 o 
   1   9   3        3.26       13.22      5.74 o 
   2   9   3       12.90        8.78      5.38 o 
   3   9   3       48.76      101.33     16.51 o 
   4   9   3       10.89       13.60      7.72 o 
   5   9   3       35.19       29.83     11.88 o 
   6   9   3        0.42       -9.53     17.79 o 
   7   9   3      177.06      131.09     19.48 o 
   8   9   3        5.87       11.20      7.00 o 
   9   9   3        2.99       13.26     12.23 o 
  10   9   3      423.42      491.78     63.29 o 
  11   9   3        0.08       16.59     15.24 o 
 -11  10   3      120.07      117.76     22.99 o 
 -10  10   3       61.74       80.32     18.87 o 
  -9  10   3      115.72      114.86     21.49 o 
  -8  10   3       26.55       41.91     15.14 o 
  -7  10   3       72.08       78.74     16.53 o 
  -6  10   3        4.57       -2.22      8.88 o 
  -5  10   3        2.09        2.29     10.96 o 
  -4  10   3        2.24       13.50      5.85 o 
  -3  10   3       27.19       29.56      7.76 o 
  -2  10   3       48.91       54.57      7.97 o 
  -1  10   3       21.84       22.47      5.38 o 
   0  10   3      700.62      782.71     30.50 o 
   1  10   3      211.00      237.35     17.18 o 
   2  10   3       75.75       63.95      8.96 o 
   3  10   3      135.47      178.88     20.39 o 
   4  10   3        9.36       21.39      7.61 o 
   5  10   3       46.93       59.85     11.75 o 
   6  10   3        0.01       10.06      9.75 o 
   7  10   3        0.01       -7.26      7.88 o 
   8  10   3       44.37       56.23     22.30 o 
   9  10   3      226.57      220.41     32.28 o 
  -8  11   3        0.82       10.79     16.90 o 
  -7  11   3      181.11      171.63     25.78 o 
  -6  11   3        2.09        3.90      9.94 o 
  -5  11   3      242.08      255.04     29.80 o 
  -4  11   3       52.25       13.87      8.80 o 
  -3  11   3      126.50      127.06     20.02 o 
  -2  11   3       43.95       62.51     10.92 o 
  -1  11   3      109.96      126.04     15.45 o 
   0  11   3       22.69       26.82      8.09 o 
   1  11   3       99.98      133.52     13.51 o 
   2  11   3      139.89      139.30     16.89 o 
   3  11   3       25.83       -3.80      8.28 o 
   4  11   3       55.31       62.08     19.24 o 
   5  11   3        6.48       14.16      9.99 o 
 -20   0   4        2.86       -1.91      7.73 o 
 -18   0   4      406.57      444.65     32.13 o 
 -16   0   4      447.40      423.88     29.09 o 
 -14   0   4       13.09       15.02      5.61 o 
 -12   0   4      372.53      406.03     19.99 o 
 -10   0   4       78.51      107.87      8.22 o 
  -8   0   4     7034.26     7269.74     68.34 o 
  -6   0   4     4035.54     3412.86     35.65 o 
  -4   0   4      171.39      126.87      6.24 o 
  -2   0   4     1372.61     1595.20     30.02 o 
   0   0   4     5894.01     5570.42     65.06 o 
   2   0   4       19.56        4.40      5.73 o 
   4   0   4     2845.81     3271.35     89.47 o 
   6   0   4     2319.74     2818.15     66.87 o 
   8   0   4      153.52      126.07     16.22 o 
  10   0   4       12.82       18.16      9.84 o 
  12   0   4      711.59      677.82     60.31 o 
  14   0   4       20.16       31.04     15.13 o 
  16   0   4      772.39      781.36     74.42 o 
 -20   1   4      541.65      575.45     63.04 o 
 -19   1   4      204.09      257.84     21.82 o 
 -18   1   4      116.65      112.89     14.24 o 
 -17   1   4      258.93      246.62     17.06 o 
 -16   1   4        7.43        7.08      3.24 o 
 -15   1   4       84.41       83.73      8.90 o 
 -14   1   4       60.86       63.67      6.57 o 
 -13   1   4     1004.88     1023.01     25.09 o 
 -12   1   4      215.90      219.19      9.75 o 
 -11   1   4        0.14        5.48      2.22 o 
 -10   1   4      456.31      411.98     13.59 o 
  -9   1   4     1088.16      889.96     18.63 o 
  -8   1   4       65.13       77.37      4.50 o 
  -7   1   4     3077.34     3456.26     48.24 o 
  -6   1   4     3039.00     3320.77     31.83 o 
  -5   1   4      736.67      671.77     11.84 o 
  -4   1   4     4155.37     4211.87     55.48 o 
  -3   1   4       23.80       31.46      3.05 o 
  -2   1   4     8275.85     8128.22     47.75 o 
  -1   1   4      680.24      677.97     14.59 o 
   0   1   4      398.33      473.67     13.09 o 
   1   1   4     3861.97     3923.01     38.88 o 
   2   1   4      629.58      566.42     19.15 o 
   3   1   4     1689.68     1685.06     33.30 o 
   4   1   4      190.20      215.65     13.70 o 
   5   1   4      128.19      104.30     10.31 o 
   6   1   4      763.45      827.33     29.49 o 
   7   1   4       57.21       34.91      5.40 o 
   8   1   4      139.25      107.93     11.97 o 
   9   1   4       23.58       43.64      8.36 o 
  10   1   4      112.29       94.65     15.14 o 
  11   1   4        4.63        9.41      5.25 o 
  12   1   4      579.54      587.63     32.05 o 
  13   1   4       71.64       77.54     14.09 o 
  14   1   4      177.86      200.46     25.17 o 
  15   1   4      156.22      136.02     27.82 o 
  16   1   4       68.52      100.32     19.34 o 
  17   1   4      111.04      134.33     39.52 o 
 -19   2   4       74.69       83.82     16.72 o 
 -18   2   4       10.73        2.51      4.28 o 
 -17   2   4      313.00      355.59     24.39 o 
 -16   2   4      162.79      147.25     11.48 o 
 -15   2   4        6.21       -3.22      3.80 o 
 -14   2   4        6.33        7.70      3.35 o 
 -13   2   4     1584.76     1590.67     29.81 o 
 -12   2   4     1896.50     1913.67     31.00 o 
 -11   2   4     3633.95     3566.05     37.87 o 
 -10   2   4        0.17        5.42      1.85 o 
  -9   2   4       19.62        6.23      1.83 o 
  -8   2   4     2178.50     2189.31     28.84 o 
  -7   2   4      781.20      961.36     15.52 o 
  -6   2   4     2552.04     2815.18     21.20 o 
  -5   2   4       85.21      173.88      6.34 o 
  -4   2   4     2038.18     2036.17     37.99 o 
  -3   2   4     1472.58     1255.09     18.88 o 
  -2   2   4      339.64      350.27      9.83 o 
  -1   2   4     5570.18     5127.97     50.24 o 
   0   2   4     7975.50     8425.47     50.24 o 
   1   2   4     3262.96     3552.50     36.54 o 
   2   2   4     1030.49     1136.32     18.80 o 
   3   2   4       26.48       12.11      3.02 o 
   4   2   4      417.21      436.48     15.92 o 
   5   2   4     4990.79     5197.38     78.21 o 
   6   2   4      843.23      832.76     22.04 o 
   7   2   4     1053.96     1110.33     32.08 o 
   8   2   4       50.37       54.85      6.90 o 
   9   2   4       98.67       89.23     14.50 o 
  10   2   4      232.19      249.55     44.08 o 
  11   2   4     1276.53     1214.05     60.53 o 
  12   2   4        9.03       12.86      6.32 o 
  13   2   4       18.06       21.19      7.22 o 
  14   2   4      862.40      844.52     42.55 o 
  15   2   4        7.27       22.56      9.87 o 
  16   2   4       89.83       57.40     14.72 o 
  17   2   4       28.17       21.23     10.33 o 
 -19   3   4        0.69        1.51      5.99 o 
 -18   3   4       22.23       10.80      7.20 o 
 -17   3   4        4.84        1.85      4.04 o 
 -16   3   4        4.10        1.50      5.11 o 
 -15   3   4      795.63      850.89     34.61 o 
 -14   3   4      241.65      233.12     10.44 o 
 -13   3   4      272.60      253.88     14.35 o 
 -12   3   4      798.43      778.96     17.03 o 
 -11   3   4       10.10        6.75      2.95 o 
 -10   3   4       60.90       70.90      6.44 o 
  -9   3   4     1867.41     1870.73     25.57 o 
  -8   3   4      642.28      654.72     13.00 o 
  -7   3   4     2620.91     2300.68     37.28 o 
  -6   3   4       45.29       61.32      6.15 o 
  -5   3   4      198.41      200.56     10.42 o 
  -4   3   4      946.77      976.55     42.77 o 
  -3   3   4       16.57       15.15      2.19 o 
  -2   3   4       64.87       98.35      5.43 o 
  -1   3   4      198.52      197.79      7.50 o 
   0   3   4     6245.16     6526.95     44.53 o 
   1   3   4     1697.30     1395.20     21.09 o 
   2   3   4     1231.58     1278.19     20.85 o 
   3   3   4     2123.19     2352.90     34.06 o 
   4   3   4      671.14      850.09     22.71 o 
   5   3   4       67.75       74.42      7.19 o 
   6   3   4      999.90     1020.70     26.66 o 
   7   3   4       81.58       62.40      7.17 o 
   8   3   4       93.44       67.68      7.66 o 
   9   3   4      984.56      970.02     32.84 o 
  10   3   4        9.18       19.98      5.08 o 
  11   3   4      449.85      430.45     23.56 o 
  12   3   4       46.48       41.49     11.15 o 
  13   3   4       34.59       34.02     21.18 o 
  14   3   4       16.69       16.01      8.56 o 
  15   3   4       39.63       26.84      8.53 o 
  16   3   4        3.19      -11.72     11.72 o 
 -19   4   4       62.17       47.91     14.23 o 
 -18   4   4      116.84      131.51     21.24 o 
 -17   4   4        0.80       -1.50      6.32 o 
 -16   4   4        4.45        4.96      5.72 o 
 -15   4   4        6.55       -0.19      3.41 o 
 -14   4   4      814.75      764.94     30.14 o 
 -13   4   4       13.59       16.69      3.79 o 
 -12   4   4      114.71      130.14      8.79 o 
 -11   4   4     1836.04     1802.09     34.20 o 
 -10   4   4        1.54        4.10      1.66 o 
  -9   4   4      575.81      520.60     31.92 o 
  -8   4   4     2359.30     2753.92    101.22 o 
  -7   4   4     1987.83     1872.27     63.56 o 
  -6   4   4      689.52      748.96     25.14 o 
  -5   4   4      111.51       67.00     14.49 o 
  -4   4   4       24.99       54.57      5.45 o 
  -3   4   4     3865.37     3697.11     31.35 o 
  -2   4   4       15.52       25.99      2.92 o 
  -1   4   4      314.33      309.12     10.17 o 
   0   4   4       16.06       64.46      4.93 o 
   1   4   4     7241.71     7808.98     53.47 o 
   2   4   4      334.76      458.99     13.27 o 
   3   4   4        8.74        8.22      4.65 o 
   4   4   4      796.88      732.52     18.57 o 
   5   4   4      102.66      105.75      7.91 o 
   6   4   4       30.47       26.44      4.50 o 
   7   4   4     2167.30     2364.52     41.92 o 
   8   4   4      542.26      569.04     21.07 o 
   9   4   4        0.41       -0.32      2.70 o 
  10   4   4       41.67       58.36     11.29 o 
  11   4   4       38.41       34.45     10.66 o 
  12   4   4        0.37       -0.28      9.13 o 
  13   4   4       62.88       77.27     15.73 o 
  14   4   4       34.82       28.71     19.41 o 
  15   4   4      238.91      216.96     21.55 o 
  16   4   4       55.92       41.32     12.34 o 
 -18   5   4      154.02      148.26     23.62 o 
 -17   5   4      114.17      113.40     20.71 o 
 -16   5   4        2.92        3.27      6.59 o 
 -15   5   4       93.86       46.60     27.19 o 
 -14   5   4        0.01        3.71      9.85 o 
 -13   5   4      164.72      144.47     10.13 o 
 -12   5   4     1819.03     1808.97     69.79 o 
 -11   5   4      530.80      523.96     36.55 o 
 -10   5   4      391.41      380.15     30.33 o 
  -9   5   4       83.85       88.72     14.37 o 
  -8   5   4      160.95      142.05     17.32 o 
  -7   5   4      530.06      530.14     22.98 o 
  -6   5   4        6.23       11.27      3.57 o 
  -5   5   4      692.62      689.82     27.13 o 
  -4   5   4      292.37      275.35     12.04 o 
  -3   5   4      312.57      312.96     14.34 o 
  -2   5   4      584.85      597.88     17.78 o 
  -1   5   4      410.77      469.34     15.48 o 
   0   5   4     2377.93     2349.58     31.10 o 
   1   5   4     2322.50     2325.91     39.99 o 
   2   5   4      523.44      584.22     17.24 o 
   3   5   4        7.73       15.52      3.21 o 
   4   5   4      776.32      714.45     17.86 o 
   5   5   4        6.42        4.66      4.21 o 
   6   5   4       23.61       37.10      5.54 o 
   7   5   4        0.02        3.25      3.91 o 
   8   5   4      136.95      160.31     12.21 o 
   9   5   4       19.50        8.38      4.32 o 
  10   5   4     1064.17     1034.96    114.24 o 
  11   5   4        6.24       24.65      9.21 o 
  12   5   4      143.70      140.49     20.33 o 
  13   5   4        1.77        3.54     11.79 o 
  14   5   4      481.52      513.76     40.89 o 
  15   5   4      139.34      156.76     22.90 o 
 -17   6   4        6.71        9.39      7.81 o 
 -16   6   4       88.92      129.70     22.60 o 
 -15   6   4       46.77       65.29     16.01 o 
 -14   6   4       41.28       49.48     13.03 o 
 -13   6   4      106.97       55.34     14.58 o 
 -12   6   4      206.78      220.41     25.71 o 
 -11   6   4       99.76       81.62     22.43 o 
 -10   6   4        0.02        7.57      6.07 o 
  -9   6   4       28.63       26.41      8.73 o 
  -8   6   4      807.27      785.20     43.37 o 
  -7   6   4      627.04      620.71     12.98 o 
  -6   6   4      144.64      148.57     10.10 o 
  -5   6   4        1.92       -1.46      5.28 o 
  -4   6   4      181.84      135.79      9.04 o 
  -3   6   4      100.38      135.48     11.05 o 
  -2   6   4       74.48       62.54      7.56 o 
  -1   6   4      249.00      261.59     16.03 o 
   0   6   4      656.46      694.35     27.99 o 
   1   6   4       52.00       18.19      7.94 o 
   2   6   4     3329.22     3355.56     50.58 o 
   3   6   4      107.36       95.06      6.94 o 
   4   6   4        0.42        0.47      3.02 o 
   5   6   4      144.24      137.32     10.97 o 
   6   6   4       15.52        9.09      4.05 o 
   7   6   4      118.61       89.54      8.28 o 
   8   6   4      116.94      143.05     10.00 o 
   9   6   4       17.38       18.32      7.07 o 
  10   6   4       97.09       72.97     17.08 o 
  11   6   4        0.19       -5.47      5.75 o 
  12   6   4        8.28       13.58      9.04 o 
  13   6   4       65.24       52.27     12.23 o 
  14   6   4       81.21       78.74     26.56 o 
 -16   7   4        4.51        6.03      7.39 o 
 -15   7   4      374.45      372.25     75.97 o 
 -14   7   4       71.99       78.58     27.36 o 
 -13   7   4        0.16        4.81      7.43 o 
 -12   7   4       70.86       59.22     14.31 o 
 -11   7   4      162.84       83.26     16.85 o 
 -10   7   4      375.65      353.65     47.43 o 
  -9   7   4        0.08        1.44      6.26 o 
  -8   7   4      159.15      129.52     18.62 o 
  -7   7   4      187.11      194.02     11.49 o 
  -6   7   4       55.96       48.02      5.44 o 
  -5   7   4      467.27      432.97     31.07 o 
  -4   7   4       32.45       19.79      4.95 o 
  -3   7   4      100.47      113.99     10.67 o 
  -2   7   4     1371.87     1407.44     41.47 o 
  -1   7   4      212.97      217.27     15.27 o 
   0   7   4        2.44        4.87      5.16 o 
   1   7   4     1534.15     1522.92     37.35 o 
   2   7   4       33.47       37.33      7.18 o 
   3   7   4       24.55        0.36      6.66 o 
   4   7   4      148.70      141.71     11.07 o 
   5   7   4       15.96       11.61      3.97 o 
   6   7   4       36.18       34.18      9.56 o 
   7   7   4      286.29      260.06     26.30 o 
   8   7   4       15.03       18.34      7.59 o 
   9   7   4        0.34       -1.08      5.67 o 
  10   7   4      131.77      119.74     19.54 o 
  11   7   4      113.28      137.94     20.78 o 
  12   7   4       13.46       10.91     18.01 o 
  13   7   4       21.08       18.76     14.14 o 
 -15   8   4       62.17       77.43     20.08 o 
 -14   8   4        0.01      -11.65     11.65 o 
 -13   8   4       60.57      108.14     21.15 o 
 -12   8   4       12.98       -2.38      8.68 o 
 -11   8   4      409.89      469.71     40.48 o 
 -10   8   4      137.79      129.07     20.73 o 
  -9   8   4      483.20      529.64     40.73 o 
  -8   8   4        6.36        6.44     10.19 o 
  -7   8   4        6.05        8.65      2.86 o 
  -6   8   4       31.73       24.71      4.30 o 
  -5   8   4       20.06        9.64      4.20 o 
  -4   8   4        6.79        6.12      4.65 o 
  -3   8   4      434.93      460.31     22.81 o 
  -2   8   4       96.69       79.34     13.47 o 
  -1   8   4       30.56       26.87      8.75 o 
   0   8   4       73.82      106.75     10.09 o 
   1   8   4      118.98      106.52     16.04 o 
   2   8   4       96.39       94.53     14.62 o 
   3   8   4      101.44       76.65     14.25 o 
   4   8   4        0.01       17.18      7.30 o 
   5   8   4       40.74       21.58      8.43 o 
   6   8   4      350.37      346.12     20.38 o 
   7   8   4       20.39       46.08     19.03 o 
   8   8   4        9.54       17.51     11.02 o 
   9   8   4        9.35       -2.52     16.02 o 
  10   8   4       17.43       26.72     11.34 o 
  11   8   4      126.80      133.21     35.22 o 
  12   8   4       16.22       -0.48     10.84 o 
 -13   9   4       65.13       83.00     18.69 o 
 -12   9   4        0.03        4.55      8.88 o 
 -11   9   4       44.21       55.10     18.29 o 
 -10   9   4      164.12      187.07     29.74 o 
  -9   9   4      170.64      240.80     29.06 o 
  -8   9   4       76.35       45.52     12.96 o 
  -7   9   4      183.49      173.78     23.43 o 
  -6   9   4       82.47      114.07     22.26 o 
  -5   9   4      406.43      429.41     24.45 o 
  -4   9   4       20.59       16.26      4.84 o 
  -3   9   4      153.25      162.35     12.45 o 
  -2   9   4      127.50      124.44     14.10 o 
  -1   9   4       13.60       12.22      4.34 o 
   0   9   4      114.71      111.11     12.85 o 
   1   9   4      297.19      298.21     20.92 o 
   2   9   4       42.12       32.40      7.32 o 
   3   9   4      108.72       93.26     15.60 o 
   4   9   4        1.51        4.67      5.75 o 
   5   9   4      131.20      128.45     19.13 o 
   6   9   4        6.60       11.70      9.55 o 
   7   9   4       28.15       32.43     11.20 o 
   8   9   4      210.30      262.41     28.89 o 
   9   9   4       55.77       62.43     23.64 o 
  10   9   4        0.10      -12.79     12.79 o 
 -11  10   4       98.40      148.51     24.95 o 
 -10  10   4        2.89       -7.79      7.79 o 
  -9  10   4       39.39       34.40     14.31 o 
  -8  10   4       65.22       80.94     17.34 o 
  -7  10   4       36.83       40.89     12.53 o 
  -6  10   4      183.95      152.38     22.35 o 
  -5  10   4      185.50      274.79     29.30 o 
  -4  10   4       10.78       19.43      5.74 o 
  -3  10   4       59.72       65.62     10.64 o 
  -2  10   4      238.43      235.95     16.36 o 
  -1  10   4       15.80       14.13      6.80 o 
   0  10   4      109.11       91.99     14.02 o 
   1  10   4      233.28      215.47     18.59 o 
   2  10   4      494.16      491.75     28.19 o 
   3  10   4        1.97       -1.87      6.71 o 
   4  10   4        4.19       24.49     10.58 o 
   5  10   4        5.82        7.90      6.81 o 
   6  10   4       36.59       44.57     15.84 o 
   7  10   4       13.62       -3.46      8.21 o 
   8  10   4      100.53      117.98     31.15 o 
  -7  11   4       39.02       23.77     16.69 o 
  -6  11   4       67.69       67.78     34.06 o 
  -5  11   4        2.13        0.68      6.45 o 
  -4  11   4       44.21       35.81     12.29 o 
  -3  11   4        3.73       -4.46      7.63 o 
  -2  11   4       49.53       28.98      7.78 o 
  -1  11   4        0.01       10.37      6.21 o 
   0  11   4       52.61       59.58     11.07 o 
   1  11   4        3.47       11.27      6.44 o 
   2  11   4       26.11       14.71      6.35 o 
   3  11   4       13.51       15.20      8.23 o 
   4  11   4       33.30       54.44     11.34 o 
   5  11   4       71.12       37.78     12.45 o 
 -19   0   5      177.16      147.59     29.31 o 
 -17   0   5      901.90      972.60     47.62 o 
 -15   0   5      186.21      158.92     33.38 o 
 -13   0   5      971.18      852.58     29.98 o 
 -11   0   5     3554.49     3236.33     52.80 o 
  -9   0   5     1439.46     1301.40     30.96 o 
  -7   0   5    21747.97    22146.41    111.41 o 
  -5   0   5    14322.33    15404.85     76.08 o 
  -3   0   5     2035.70     1964.43     34.52 o 
  -1   0   5     3921.77     3539.74     79.67 o 
   1   0   5      216.50      160.79     12.61 o 
   3   0   5      567.59      550.54     37.89 o 
   5   0   5     2676.81     2774.53     91.72 o 
   7   0   5       20.32       16.16      6.18 o 
   9   0   5      491.62      457.39     44.49 o 
  11   0   5       10.55        3.23      8.81 o 
  13   0   5      152.85      123.95     27.46 o 
  15   0   5       37.08       14.96     13.31 o 
 -20   1   5      107.02      146.76     31.88 o 
 -19   1   5      505.59      579.27     32.17 o 
 -18   1   5      350.43      375.01     25.21 o 
 -17   1   5        0.33       -3.16      3.98 o 
 -16   1   5       44.42       40.61      6.73 o 
 -15   1   5      758.45      755.51     23.38 o 
 -14   1   5       84.73       81.97      8.46 o 
 -13   1   5        8.07        9.69      2.63 o 
 -12   1   5       23.70       14.28      3.02 o 
 -11   1   5        2.05        3.96      1.89 o 
 -10   1   5      612.04      552.50     14.22 o 
  -9   1   5      763.23      722.82     15.31 o 
  -8   1   5       25.26       34.80      3.02 o 
  -7   1   5      620.33      679.49     12.04 o 
  -6   1   5     5916.89     5984.79     44.44 o 
  -5   1   5     1278.70     1240.62     15.14 o 
  -4   1   5       11.93       28.82      2.46 o 
  -3   1   5     2440.81     2112.87     20.13 o 
  -2   1   5     2415.23     2405.72     26.41 o 
  -1   1   5      109.57      123.38      7.08 o 
   0   1   5     1352.07     1301.59     24.01 o 
   1   1   5      122.74      159.53     10.33 o 
   2   1   5      153.52      178.50     12.15 o 
   3   1   5       27.75       44.30      6.44 o 
   4   1   5       43.34       80.94      7.61 o 
   5   1   5      168.80      165.52     13.38 o 
   6   1   5      678.74      690.53     43.35 o 
   7   1   5      229.96      242.69     15.83 o 
   8   1   5        2.54        4.29      7.17 o 
   9   1   5      927.10      920.50     44.97 o 
  10   1   5       20.22       25.77      8.27 o 
  11   1   5      966.79      928.03     49.42 o 
  12   1   5        0.03        4.97      6.95 o 
  13   1   5      273.37      274.02     23.66 o 
  14   1   5      119.58      145.29     21.92 o 
  15   1   5        4.34       -2.70      8.25 o 
  16   1   5       14.33        5.51      7.87 o 
 -20   2   5       46.94       22.62     11.12 o 
 -19   2   5       10.19       -0.53      6.66 o 
 -18   2   5       17.83       11.63      5.06 o 
 -17   2   5      139.68      166.67     16.59 o 
 -16   2   5       18.69       19.70      5.28 o 
 -15   2   5       23.55       20.42      4.29 o 
 -14   2   5      413.10      398.50     15.59 o 
 -13   2   5       15.97       14.69      2.91 o 
 -12   2   5      825.41      824.30     20.18 o 
 -11   2   5       29.86       35.12      3.92 o 
 -10   2   5     1492.96     1489.52     23.94 o 
  -9   2   5     2853.47     2714.30     26.85 o 
  -8   2   5        0.03       19.36      3.50 o 
  -7   2   5      197.01      251.67      5.94 o 
  -6   2   5      650.89      502.04      9.50 o 
  -5   2   5     1405.42     1245.16     25.09 o 
  -4   2   5     1866.89     1672.86     18.80 o 
  -3   2   5     1399.81     1365.24     18.55 o 
  -2   2   5       28.93       27.26      3.98 o 
  -1   2   5        1.76       -1.08      2.01 o 
   0   2   5     1464.93     1486.39     23.34 o 
   1   2   5     5638.00     5953.91     48.62 o 
   2   2   5      342.73      468.71     14.31 o 
   3   2   5      111.94      158.10     10.03 o 
   4   2   5       75.66       35.04      5.36 o 
   5   2   5       82.22      133.78     10.16 o 
   6   2   5      443.25      571.58     21.32 o 
   7   2   5      518.91      524.94     21.32 o 
   8   2   5        4.72        4.69      3.37 o 
   9   2   5      456.40      413.13     23.33 o 
  10   2   5      193.98      201.77     17.00 o 
  11   2   5       18.68       18.44      6.16 o 
  12   2   5      580.34      596.67     48.38 o 
  13   2   5        8.26        8.73      7.80 o 
  14   2   5      239.45      199.81     20.84 o 
  15   2   5        2.10       23.27     12.65 o 
  16   2   5       59.60       60.79     16.68 o 
 -19   3   5        0.11       -6.62      6.62 o 
 -18   3   5       48.37       30.83     10.98 o 
 -17   3   5      228.19      231.81     26.50 o 
 -16   3   5      630.70      631.78     30.31 o 
 -15   3   5      138.82      144.33     14.08 o 
 -14   3   5     1553.32     1573.23     27.46 o 
 -13   3   5      140.91      147.93     11.71 o 
 -12   3   5      106.30      106.12      7.61 o 
 -11   3   5     1433.44     1430.26     22.13 o 
 -10   3   5     3208.93     3225.52     36.15 o 
  -9   3   5      101.21       77.83      6.06 o 
  -8   3   5      936.33      871.62     22.55 o 
  -7   3   5      483.21      526.14     20.05 o 
  -6   3   5      432.29      480.81     26.37 o 
  -5   3   5      584.16      480.16     20.78 o 
  -4   3   5      261.37      245.42      8.87 o 
  -3   3   5       95.01      120.01      7.93 o 
  -2   3   5     1604.49     1495.21     26.42 o 
  -1   3   5      443.81      499.22     14.51 o 
   0   3   5     1248.46     1327.39     23.82 o 
   1   3   5      457.33      585.27     16.20 o 
   2   3   5       49.79       46.92      4.56 o 
   3   3   5       12.88       14.34      3.17 o 
   4   3   5      174.92      150.54     10.30 o 
   5   3   5       10.87        7.24      3.62 o 
   6   3   5      212.16      200.56     12.96 o 
   7   3   5       20.96       25.60      5.16 o 
   8   3   5      607.61      614.45     26.83 o 
   9   3   5        0.53       -3.05      5.81 o 
  10   3   5       23.15       29.09     16.95 o 
  11   3   5       90.69      107.20     14.39 o 
  12   3   5      141.15      157.54     30.55 o 
  13   3   5        3.40       -8.20      8.20 o 
  14   3   5      308.40      334.19     33.55 o 
  15   3   5        8.53        6.30      8.78 o 
  16   3   5      206.58      232.23     29.58 o 
 -19   4   5        2.80       12.23      9.75 o 
 -18   4   5       34.51       39.00     12.05 o 
 -17   4   5      105.98      162.55     23.71 o 
 -16   4   5       22.24       20.42     11.25 o 
 -15   4   5        2.33        0.10     13.58 o 
 -14   4   5       38.38       53.57      7.74 o 
 -13   4   5       17.00        9.51      3.51 o 
 -12   4   5        7.68        5.51      2.12 o 
 -11   4   5      810.58      878.57     46.86 o 
 -10   4   5      801.82      825.01     41.80 o 
  -9   4   5      826.50      790.76     39.43 o 
  -8   4   5      273.83      271.39     12.62 o 
  -7   4   5       38.38       91.35     10.72 o 
  -6   4   5     1729.73     1840.81     40.53 o 
  -5   4   5      312.63      262.78     14.17 o 
  -4   4   5       73.85      131.60      6.12 o 
  -3   4   5      661.41      554.32     13.88 o 
  -2   4   5      286.14      274.20      9.81 o 
  -1   4   5     1340.78     1325.26     22.30 o 
   0   4   5      372.70      392.70     12.56 o 
   1   4   5     4513.63     4959.96     45.47 o 
   2   4   5     1109.24     1024.58     25.16 o 
   3   4   5     1478.62     1528.61     28.34 o 
   4   4   5        0.17        3.75      2.59 o 
   5   4   5      654.29      610.66     21.82 o 
   6   4   5      339.29      341.82     16.80 o 
   7   4   5      473.94      402.86     21.78 o 
   8   4   5      255.37      245.77     16.83 o 
   9   4   5       20.59       25.67      5.79 o 
  10   4   5      244.28      182.49     19.57 o 
  11   4   5      154.26      145.89     20.69 o 
  12   4   5      234.36      238.79     72.84 o 
  13   4   5       47.10       55.50     13.91 o 
  14   4   5        0.10       -6.83      6.83 o 
  15   4   5       59.53       78.73     13.68 o 
 -18   5   5       12.67       -1.47     15.10 o 
 -17   5   5       69.72       72.55     17.07 o 
 -16   5   5       10.33       18.88      9.75 o 
 -15   5   5      307.87      300.64     31.44 o 
 -14   5   5        0.37        5.28      9.35 o 
 -13   5   5      219.93      241.01     26.52 o 
 -12   5   5      135.24      115.11     19.90 o 
 -11   5   5     1000.97      961.05     82.54 o 
 -10   5   5      351.90      304.84     35.77 o 
  -9   5   5      176.04      188.60     20.75 o 
  -8   5   5      293.98      335.35     20.61 o 
  -7   5   5       20.67       26.52      4.39 o 
  -6   5   5       56.91       52.73      7.24 o 
  -5   5   5      100.89       66.64      5.86 o 
  -4   5   5       82.77       97.54      6.01 o 
  -3   5   5       86.27      128.09      7.36 o 
  -2   5   5        3.85       17.28      3.19 o 
  -1   5   5     2177.21     2113.57     32.94 o 
   0   5   5     2147.87     2161.52     34.56 o 
   1   5   5     7187.67     7137.24     63.02 o 
   2   5   5       29.41       21.11      3.67 o 
   3   5   5      756.03      791.08     21.70 o 
   4   5   5       55.60       43.59      5.17 o 
   5   5   5        5.76       14.48      4.21 o 
   6   5   5      122.26      111.42      9.88 o 
   7   5   5      225.03      240.62     16.29 o 
   8   5   5      531.61      521.00     29.57 o 
   9   5   5       67.99       62.68      8.61 o 
  10   5   5       50.71       31.24     17.10 o 
  11   5   5      130.69      106.92     18.08 o 
  12   5   5        0.16        9.80      8.04 o 
  13   5   5      200.08      199.48     25.78 o 
  14   5   5        0.35      -10.56     16.17 o 
  15   5   5      414.03      379.94     36.99 o 
 -17   6   5        1.83        8.07      7.39 o 
 -16   6   5       29.81       40.72     14.85 o 
 -15   6   5      171.00      179.36     47.84 o 
 -14   6   5       24.94       29.22     10.87 o 
 -13   6   5      250.09      227.30     27.24 o 
 -12   6   5      168.35      195.34     24.62 o 
 -11   6   5     1493.21     1513.02     64.96 o 
 -10   6   5      371.88      357.99     31.03 o 
  -9   6   5      579.16      611.74     39.23 o 
  -8   6   5       30.05       36.52      4.00 o 
  -7   6   5      184.75      175.54     12.07 o 
  -6   6   5      660.48      616.69     22.28 o 
  -5   6   5     1498.64     1542.76     32.98 o 
  -4   6   5       20.51       17.81      5.62 o 
  -3   6   5       49.51       56.83      6.90 o 
  -2   6   5       29.84       23.84      6.78 o 
  -1   6   5       24.69       33.08      5.32 o 
   0   6   5      933.67      971.96     25.41 o 
   1   6   5      248.04      264.53     18.12 o 
   2   6   5       20.71       17.74      6.38 o 
   3   6   5      369.47      348.52     14.95 o 
   4   6   5      614.44      603.14     19.70 o 
   5   6   5     1114.34     1101.97     26.57 o 
   6   6   5     1170.87     1138.79     31.41 o 
   7   6   5     1134.30     1079.38     34.33 o 
   8   6   5       63.74       57.48     12.62 o 
   9   6   5        0.13        1.36      5.16 o 
  10   6   5       87.74       69.66     30.62 o 
  11   6   5       41.95       23.30     10.43 o 
  12   6   5       24.86       28.48     11.36 o 
  13   6   5       11.71       22.39      8.99 o 
  14   6   5        1.89      -14.52     14.52 o 
 -16   7   5        8.47        6.95      7.55 o 
 -15   7   5       71.18       91.87     19.17 o 
 -14   7   5        0.22        3.09      7.74 o 
 -13   7   5      467.66      550.92     64.45 o 
 -12   7   5      371.25      414.79     37.08 o 
 -11   7   5      341.71      404.87     46.71 o 
 -10   7   5      139.96      110.36     18.94 o 
  -9   7   5       93.32       93.31     33.47 o 
  -8   7   5      263.04      263.82     12.67 o 
  -7   7   5       18.03       15.88      4.40 o 
  -6   7   5       68.78       47.97      5.00 o 
  -5   7   5       11.12        9.10      4.20 o 
  -4   7   5       34.29       28.87      4.40 o 
  -3   7   5        4.35        2.00      2.84 o 
  -2   7   5      552.06      541.48     23.33 o 
  -1   7   5      215.27      200.46     14.54 o 
   0   7   5        6.00        9.99      8.58 o 
   1   7   5      887.88      821.57     32.22 o 
   2   7   5     3017.41     3079.30     79.94 o 
   3   7   5      519.93      492.72     33.35 o 
   4   7   5       47.81       11.95     14.10 o 
   5   7   5      507.55      478.31     32.07 o 
   6   7   5        4.24        3.66      8.50 o 
   7   7   5      187.58      163.81     21.62 o 
   8   7   5        0.56       -8.97      8.97 o 
   9   7   5      263.70      259.63     28.43 o 
  10   7   5       13.51       36.72     11.96 o 
  11   7   5      155.08      174.57     24.30 o 
  12   7   5       91.72      119.32     21.15 o 
  13   7   5       32.39       47.50     20.21 o 
 -15   8   5       56.35       40.37     14.70 o 
 -14   8   5      127.82      184.06     27.41 o 
 -13   8   5       25.97       14.45     17.18 o 
 -12   8   5       51.98       69.93     16.71 o 
 -11   8   5       80.24       99.86     19.16 o 
 -10   8   5      719.01      707.36     48.48 o 
  -9   8   5      376.16      378.67     34.59 o 
  -8   8   5        1.17       -0.16      9.44 o 
  -7   8   5       30.96       17.68      3.88 o 
  -6   8   5       56.87       68.00      7.05 o 
  -5   8   5      548.39      519.67     40.75 o 
  -4   8   5      149.41      172.96     11.04 o 
  -3   8   5      643.07      648.79     27.07 o 
  -2   8   5        5.09        9.85      4.57 o 
  -1   8   5       36.56       27.01      6.31 o 
   0   8   5        1.34       -1.28      4.33 o 
   1   8   5      226.67      238.68     18.00 o 
   2   8   5     2004.83     1925.80     66.62 o 
   3   8   5      121.92      109.86     16.60 o 
   4   8   5       89.14       85.78     19.39 o 
   5   8   5      112.24       85.54     15.90 o 
   6   8   5       19.92       26.68      9.66 o 
   7   8   5       21.79        5.25      7.41 o 
   8   8   5        5.09        6.23      5.97 o 
   9   8   5       20.77       20.49     12.55 o 
  10   8   5      227.60      255.99     29.31 o 
  11   8   5       37.04       34.61     21.22 o 
 -13   9   5       17.79       11.21      9.85 o 
 -12   9   5      155.33      182.63     26.75 o 
 -11   9   5       12.33       -9.57      9.57 o 
 -10   9   5       19.06       11.74      7.25 o 
  -9   9   5       82.89       77.94     24.06 o 
  -8   9   5      948.58     1026.84     58.05 o 
  -7   9   5      246.71      235.61     36.04 o 
  -6   9   5      255.19      260.14     29.97 o 
  -5   9   5       38.00       39.67     22.56 o 
  -4   9   5       32.06       24.68      6.19 o 
  -3   9   5       87.85       75.01     10.04 o 
  -2   9   5      216.69      226.24     17.92 o 
  -1   9   5       12.14       25.41      7.43 o 
   0   9   5       29.05       16.47      7.89 o 
   1   9   5      600.60      563.42     29.14 o 
   2   9   5       50.35       61.03      9.83 o 
   3   9   5       48.16       53.28      9.12 o 
   4   9   5       40.93       33.64      9.88 o 
   5   9   5       17.52       10.67     15.41 o 
   6   9   5       19.19       28.59     10.51 o 
   7   9   5        7.44       23.43     10.66 o 
   8   9   5      211.53      212.93     26.85 o 
   9   9   5       51.54       67.56     26.36 o 
  10   9   5       25.27       23.63     16.56 o 
 -11  10   5      145.95      134.12     24.60 o 
 -10  10   5       23.68       13.57     15.40 o 
  -9  10   5       26.30       32.03     10.65 o 
  -8  10   5      214.19      254.06     30.21 o 
  -7  10   5       28.33       13.16      6.78 o 
  -6  10   5       74.44       55.37     21.80 o 
  -5  10   5       68.55       72.08     16.43 o 
  -4  10   5      168.71      166.91     17.02 o 
  -3  10   5      169.20      192.78     21.45 o 
  -2  10   5      104.09       79.03     21.01 o 
  -1  10   5       37.76       11.86      9.32 o 
   0  10   5      516.00      506.60     28.78 o 
   1  10   5       84.15      120.40     14.31 o 
   2  10   5        3.11       -2.68      4.63 o 
   3  10   5      483.91      488.60     38.05 o 
   4  10   5        6.27        6.68      7.74 o 
   5  10   5        1.30        4.81      6.76 o 
   6  10   5        4.42       -7.39     29.10 o 
   7  10   5       53.31       80.56     24.71 o 
  -7  11   5      293.81      252.95     31.07 o 
  -6  11   5        3.16        9.72      7.73 o 
  -5  11   5      169.68      190.56     39.93 o 
  -4  11   5       14.78       -0.73      6.29 o 
  -3  11   5        6.61       -7.53      7.53 o 
  -2  11   5      103.62      156.45     17.41 o 
  -1  11   5        9.94       15.20      7.66 o 
   0  11   5        9.06        3.84      4.83 o 
   1  11   5      145.68      228.63     27.94 o 
   2  11   5       31.97       34.66     11.33 o 
   3  11   5        2.57       -0.53      7.60 o 
   4  11   5        1.68      -18.36     19.23 o 
 -20   0   6      230.95      253.96     39.22 o 
 -18   0   6      185.59      171.85     19.81 o 
 -16   0   6      106.38      115.47     15.46 o 
 -14   0   6      756.48      734.67     28.85 o 
 -12   0   6     1157.74     1117.24     32.45 o 
 -10   0   6      146.39      153.65     11.46 o 
  -8   0   6     6518.88     5949.03     55.60 o 
  -6   0   6     1767.19     2142.40     31.38 o 
  -4   0   6       93.61       98.61      5.95 o 
  -2   0   6     3686.94     3287.68     66.63 o 
   0   0   6       44.67      147.58     13.45 o 
   2   0   6       62.93      148.26     20.51 o 
   4   0   6     1957.90     1883.62     77.43 o 
   6   0   6     2492.28     2747.31     73.60 o 
   8   0   6        1.19        2.76      9.04 o 
  10   0   6       61.20       82.55     21.32 o 
  12   0   6      366.48      389.69     34.31 o 
  14   0   6      186.29      189.03     36.42 o 
  16   0   6       26.62       19.40     16.34 o 
 -20   1   6        1.33      -11.43     14.55 o 
 -19   1   6      451.07      565.52     43.54 o 
 -18   1   6       28.66       15.37      4.90 o 
 -17   1   6       75.71       59.68      9.13 o 
 -16   1   6      250.12      225.90     14.93 o 
 -15   1   6      100.67       84.27      7.85 o 
 -14   1   6     1920.15     1954.57     35.66 o 
 -13   1   6      445.79      449.69     16.36 o 
 -12   1   6     1997.53     1911.36     30.05 o 
 -11   1   6       37.49       34.30      4.04 o 
 -10   1   6       47.76       44.98      4.27 o 
  -9   1   6     2546.08     2324.27     26.66 o 
  -8   1   6      805.84      717.96     13.51 o 
  -7   1   6       26.02       27.11      2.70 o 
  -6   1   6      268.68      304.34      8.27 o 
  -5   1   6      115.22       87.81      4.36 o 
  -4   1   6      130.22      139.10      5.83 o 
  -3   1   6        0.60        4.94      1.80 o 
  -2   1   6     1894.29     2113.09     27.53 o 
  -1   1   6     6858.11     6712.36     65.07 o 
   0   1   6       70.12       75.94      6.73 o 
   1   1   6     3089.75     2972.71     41.61 o 
   2   1   6      112.75      186.42     12.62 o 
   3   1   6      726.61      815.32     27.25 o 
   4   1   6       19.36       25.94      5.51 o 
   5   1   6      336.35      345.30     16.96 o 
   6   1   6       59.98       58.43      9.17 o 
   7   1   6       22.50       16.90     20.82 o 
   8   1   6      400.50      374.28     28.98 o 
   9   1   6       97.29       99.89     16.31 o 
  10   1   6     1197.54     1195.67    131.34 o 
  11   1   6       58.39       45.43     11.48 o 
  12   1   6      238.14      211.33     25.22 o 
  13   1   6        3.70        1.31      5.84 o 
  14   1   6       44.40       47.06     10.16 o 
  15   1   6       49.68      120.05     22.04 o 
  16   1   6       24.49       17.25     21.05 o 
 -20   2   6       55.97       42.37     20.68 o 
 -19   2   6       73.24       64.62     31.73 o 
 -18   2   6      111.32      137.01     15.32 o 
 -17   2   6      158.56      158.17     15.96 o 
 -16   2   6       28.72       25.75      5.39 o 
 -15   2   6        1.47       -0.98      2.40 o 
 -14   2   6      280.56      250.79     12.29 o 
 -13   2   6       84.15       88.01      8.93 o 
 -12   2   6       16.47       15.90      4.98 o 
 -11   2   6       31.50       43.26      6.01 o 
 -10   2   6      628.89      592.05     18.08 o 
  -9   2   6      569.79      533.57     11.06 o 
  -8   2   6      100.16       91.49      4.16 o 
  -7   2   6     3335.44     3593.47     27.59 o 
  -6   2   6       15.25       51.03      3.75 o 
  -5   2   6     1338.53     1329.80     18.76 o 
  -4   2   6        2.29        7.51      1.68 o 
  -3   2   6        0.94        1.01      1.72 o 
  -2   2   6      330.92      309.97     11.84 o 
  -1   2   6     1295.84     1337.65     23.24 o 
   0   2   6      646.59      764.86     18.29 o 
   1   2   6     1314.40     1363.09     25.32 o 
   2   2   6        4.91        7.93      3.88 o 
   3   2   6     1214.35     1256.73     29.85 o 
   4   2   6      155.29      152.03     10.90 o 
   5   2   6      431.47      449.52     19.29 o 
   6   2   6      669.21      637.82     29.98 o 
   7   2   6      474.23      460.19     24.21 o 
   8   2   6     2097.64     2039.13     51.54 o 
   9   2   6      465.23      457.80     25.84 o 
  10   2   6       30.25       30.33      6.96 o 
  11   2   6      358.60      400.47     34.13 o 
  12   2   6      111.99      120.10     19.98 o 
  13   2   6      101.45      116.54     19.92 o 
  14   2   6       36.17       43.09     10.66 o 
  15   2   6        7.02       18.51      9.24 o 
 -19   3   6      260.86      265.99     29.73 o 
 -18   3   6        2.36       -1.55      7.65 o 
 -17   3   6      605.57      651.55     43.69 o 
 -16   3   6       47.63       38.97     13.34 o 
 -15   3   6       84.68       67.45      9.01 o 
 -14   3   6       43.87       54.56     10.31 o 
 -13   3   6      186.57      203.93      9.59 o 
 -12   3   6       88.18      105.21      6.60 o 
 -11   3   6      397.24      380.34     11.65 o 
 -10   3   6        5.99        2.27      1.38 o 
  -9   3   6      439.07      480.18     12.47 o 
  -8   3   6      507.58      409.88     17.06 o 
  -7   3   6     1851.96     1875.43     38.15 o 
  -6   3   6      807.54      912.25     26.11 o 
  -5   3   6       20.34       23.00      3.45 o 
  -4   3   6      178.39      206.76      9.33 o 
  -3   3   6        5.54       74.16      8.77 o 
  -2   3   6      416.26      408.48     12.76 o 
  -1   3   6      293.12      319.50     11.83 o 
   0   3   6     4885.77     5180.52     49.65 o 
   1   3   6     1579.51     1654.93     26.44 o 
   2   3   6     1134.01     1114.91     24.37 o 
   3   3   6      195.52      185.00     12.00 o 
   4   3   6      516.83      578.88     21.44 o 
   5   3   6     1140.31     1308.99     30.18 o 
   6   3   6      228.51      253.27     15.47 o 
   7   3   6      136.77      153.10     14.28 o 
   8   3   6     1194.49     1213.28     58.59 o 
   9   3   6      478.86      467.17     25.64 o 
  10   3   6      387.39      359.45     23.23 o 
  11   3   6      292.76      238.27     26.70 o 
  12   3   6        0.00       -0.14      5.99 o 
  13   3   6      374.54      369.89     35.31 o 
  14   3   6       18.73       16.03     11.04 o 
  15   3   6      482.57      529.94     35.95 o 
 -19   4   6       22.54       22.70     15.88 o 
 -18   4   6       41.15       15.96      7.99 o 
 -17   4   6       24.71       28.62     10.55 o 
 -16   4   6      467.97      491.95     38.46 o 
 -15   4   6      981.80      980.84     77.24 o 
 -14   4   6       54.30       65.40      7.83 o 
 -13   4   6      515.78      513.70     19.09 o 
 -12   4   6      778.19      778.11     41.19 o 
 -11   4   6      314.61      309.96     26.49 o 
 -10   4   6     1882.23     1678.97     31.08 o 
  -9   4   6        1.60        3.26      2.46 o 
  -8   4   6      131.18      144.93     10.62 o 
  -7   4   6       15.94       17.53      5.05 o 
  -6   4   6       65.47       58.00      7.64 o 
  -5   4   6      619.75      641.16     23.61 o 
  -4   4   6       56.87       73.91      6.54 o 
  -3   4   6      611.33      565.48     16.45 o 
  -2   4   6      500.74      559.14     16.17 o 
  -1   4   6      505.87      545.26     24.97 o 
   0   4   6      184.37      190.15      9.29 o 
   1   4   6       49.55       89.63      6.54 o 
   2   4   6        8.17       11.93      3.54 o 
   3   4   6      601.40      607.64     19.11 o 
   4   4   6      203.73      161.47     10.79 o 
   5   4   6      358.17      343.69     17.54 o 
   6   4   6     2012.80     2058.38     49.40 o 
   7   4   6     2488.62     2596.43     56.48 o 
   8   4   6       46.71       59.04      9.08 o 
   9   4   6       59.77       82.37     10.85 o 
  10   4   6      117.18      132.95     19.97 o 
  11   4   6      300.94      323.84     31.86 o 
  12   4   6       27.55       29.53     10.95 o 
  13   4   6       33.12       40.08     13.18 o 
  14   4   6       46.06       28.25     14.64 o 
  15   4   6       24.52       67.51     16.83 o 
 -18   5   6        2.10       -8.63      8.63 o 
 -17   5   6        1.35       -8.71      8.71 o 
 -16   5   6       13.27       18.47      8.35 o 
 -15   5   6       18.51        9.58      7.84 o 
 -14   5   6     1008.85      985.41     54.66 o 
 -13   5   6        0.03       -0.47      7.11 o 
 -12   5   6        9.91        5.39      5.98 o 
 -11   5   6       72.35       36.29     41.65 o 
 -10   5   6       17.41       18.86      6.96 o 
  -9   5   6       26.66       34.11      4.48 o 
  -8   5   6      276.86      224.55     25.33 o 
  -7   5   6      166.09      140.92     11.05 o 
  -6   5   6      252.66      239.02     14.95 o 
  -5   5   6      101.86      119.31      7.11 o 
  -4   5   6       21.04       15.44      4.71 o 
  -3   5   6      437.62      516.71     16.04 o 
  -2   5   6      176.43      195.91     10.19 o 
  -1   5   6      247.96      255.46     11.28 o 
   0   5   6       20.89       11.06      3.04 o 
   1   5   6      134.53      131.22     10.42 o 
   2   5   6     2824.48     2953.02     60.53 o 
   3   5   6       73.25       64.73      6.16 o 
   4   5   6      975.65     1035.80     27.93 o 
   5   5   6      416.00      394.04     18.99 o 
   6   5   6        4.47       13.46      4.61 o 
   7   5   6      120.47      114.82     12.35 o 
   8   5   6        7.63        6.52      6.30 o 
   9   5   6       15.44        6.85     12.27 o 
  10   5   6      388.85      512.34     54.67 o 
  11   5   6       24.70       32.49     10.93 o 
  12   5   6      163.60      150.61     22.52 o 
  13   5   6        8.35       10.26      9.19 o 
  14   5   6      242.14      265.92     39.84 o 
 -17   6   6        0.05       11.06     17.51 o 
 -16   6   6       12.80       -6.09     34.81 o 
 -15   6   6       10.51       16.63      8.51 o 
 -14   6   6        6.08       11.05      7.06 o 
 -13   6   6        1.96        0.66      8.74 o 
 -12   6   6       14.14       22.02     17.52 o 
 -11   6   6      271.02      256.96     27.22 o 
 -10   6   6     2441.66     2447.58     93.69 o 
  -9   6   6      162.50      141.42      8.03 o 
  -8   6   6      751.19      710.27     23.95 o 
  -7   6   6      164.18      153.24     12.45 o 
  -6   6   6        0.83        8.23      7.50 o 
  -5   6   6        2.02        4.56      1.94 o 
  -4   6   6        5.18        3.65      1.84 o 
  -3   6   6        0.03        5.76      2.74 o 
  -2   6   6      136.95      135.30      8.99 o 
  -1   6   6       80.35       48.71      9.15 o 
   0   6   6       72.20       68.40      7.74 o 
   1   6   6        7.08        6.79      3.45 o 
   2   6   6      859.12      802.57     24.41 o 
   3   6   6     2417.23     2546.49     55.70 o 
   4   6   6        2.08        4.66      3.58 o 
   5   6   6       62.35       76.83     12.42 o 
   6   6   6      129.67      150.35     13.96 o 
   7   6   6        3.10        5.17      4.22 o 
   8   6   6       14.41        5.73      6.90 o 
   9   6   6       24.40       11.96      7.31 o 
  10   6   6       48.93       36.14     11.56 o 
  11   6   6       34.42       21.45     10.11 o 
  12   6   6       70.03      106.08     19.92 o 
  13   6   6       15.53       18.94     17.98 o 
 -16   7   6      177.99      213.89     38.48 o 
 -15   7   6       75.27       93.90     19.56 o 
 -14   7   6       35.71       21.08     10.68 o 
 -13   7   6       26.88       27.34     13.79 o 
 -12   7   6       27.37       21.45      9.36 o 
 -11   7   6      767.49      767.77     49.09 o 
 -10   7   6        2.64       -5.25      6.59 o 
  -9   7   6      204.59      253.45     26.67 o 
  -8   7   6      312.22      345.20     18.16 o 
  -7   7   6      968.41      968.62     32.88 o 
  -6   7   6      109.53      116.66      6.73 o 
  -5   7   6      165.51      167.93     12.18 o 
  -4   7   6       40.01       39.49      5.06 o 
  -3   7   6      152.54      137.88     11.00 o 
  -2   7   6       33.76       26.78     10.41 o 
  -1   7   6     1060.30     1042.61     35.13 o 
   0   7   6      487.97      532.01     25.69 o 
   1   7   6     3495.14     3371.63     57.02 o 
   2   7   6      988.04      966.87     35.87 o 
   3   7   6      305.39      277.00     22.62 o 
   4   7   6       56.98       51.09      8.12 o 
   5   7   6       11.93        2.07      3.72 o 
   6   7   6        1.40       -5.90      9.43 o 
   7   7   6       63.05       63.25     14.89 o 
   8   7   6       27.08       44.31     12.62 o 
   9   7   6       56.94       68.12     15.84 o 
  10   7   6        0.28        0.83      8.86 o 
  11   7   6       13.22       30.86     10.28 o 
  12   7   6       21.91       40.06     21.03 o 
 -15   8   6       97.57       52.66     20.38 o 
 -14   8   6        5.69       -6.67     17.08 o 
 -13   8   6      257.65      305.47     34.44 o 
 -12   8   6      298.25      297.46     33.16 o 
 -11   8   6       15.29       15.20      9.96 o 
 -10   8   6       19.59       12.07      6.63 o 
  -9   8   6       12.77        1.93      7.10 o 
  -8   8   6       27.19       12.28      5.96 o 
  -7   8   6        0.09        5.12      6.32 o 
  -6   8   6      290.12      301.12     16.69 o 
  -5   8   6      431.50      443.85     15.57 o 
  -4   8   6       82.06       63.17      6.83 o 
  -3   8   6        7.51       -2.88      3.19 o 
  -2   8   6      475.20      501.12     25.17 o 
  -1   8   6      488.42      422.50     20.07 o 
   0   8   6      170.67      127.96     13.60 o 
   1   8   6      479.59      593.45     29.04 o 
   2   8   6       52.13       80.12     10.86 o 
   3   8   6      650.32      528.43     52.57 o 
   4   8   6      526.16      518.35     37.92 o 
   5   8   6        8.32        6.24      5.45 o 
   6   8   6       38.77       37.24     11.45 o 
   7   8   6        0.05       -7.07      7.07 o 
   8   8   6        1.39       -3.96      7.93 o 
   9   8   6      204.02      189.98     25.80 o 
  10   8   6       35.24       31.41     11.28 o 
  11   8   6       48.07      -29.99     29.99 o 
 -13   9   6       49.01       37.43     12.78 o 
 -12   9   6      209.56      204.09     28.83 o 
 -11   9   6      952.32     1146.10     66.10 o 
 -10   9   6        3.99       12.17      7.44 o 
  -9   9   6       94.85       78.18     17.38 o 
  -8   9   6       31.27       39.41     14.79 o 
  -7   9   6        1.61       -0.77      6.05 o 
  -6   9   6      440.10      393.74     40.30 o 
  -5   9   6      201.77      166.04     22.57 o 
  -4   9   6       70.55       52.16     12.19 o 
  -3   9   6       23.82       24.53      6.08 o 
  -2   9   6        7.75        1.36      2.94 o 
  -1   9   6       67.07      101.70     10.98 o 
   0   9   6        5.15       10.00      4.72 o 
   1   9   6       34.35       53.49      9.11 o 
   2   9   6      810.27      744.96     34.26 o 
   3   9   6      167.93      176.40     16.67 o 
   4   9   6       37.53       28.35      8.20 o 
   5   9   6       72.28       76.60     16.04 o 
   6   9   6        0.00       -3.15      6.75 o 
   7   9   6       12.37       22.96      9.95 o 
   8   9   6       11.11       -1.55     21.10 o 
   9   9   6       64.71       57.63     22.11 o 
 -11  10   6        0.42        3.72      6.77 o 
 -10  10   6      229.31      195.43     33.28 o 
  -9  10   6        0.02      -10.35     14.20 o 
  -8  10   6       35.81       15.28     12.72 o 
  -7  10   6      158.89      157.51     25.90 o 
  -6  10   6       89.01       56.37     13.77 o 
  -5  10   6        5.58        0.22      6.42 o 
  -4  10   6        4.11       -3.47     17.30 o 
  -3  10   6       80.48      101.97     17.88 o 
  -2  10   6      153.58      159.51     21.56 o 
  -1  10   6       42.12       75.94     11.40 o 
   0  10   6        4.61        6.90      4.80 o 
   1  10   6      107.62       91.70     12.83 o 
   2  10   6      482.08      450.65     27.86 o 
   3  10   6        2.44       -3.29     19.81 o 
   4  10   6       16.48        6.81      7.22 o 
   5  10   6       15.83       -9.90      9.90 o 
   6  10   6       63.00       80.90     17.62 o 
  -7  11   6       19.47       11.40      9.12 o 
  -6  11   6       92.02      102.83     21.93 o 
  -5  11   6       22.10       12.34      8.50 o 
  -4  11   6      131.39      133.80     21.43 o 
  -3  11   6       30.95       21.49     16.79 o 
  -2  11   6       78.09       70.05     12.99 o 
  -1  11   6       33.28       24.62      8.72 o 
   0  11   6       87.75       90.04     16.54 o 
   1  11   6       28.33       12.56     11.67 o 
   2  11   6      303.58      308.29     47.54 o 
   3  11   6       74.33       65.79     14.93 o 
 -19   0   7      823.07      873.81     68.84 o 
 -17   0   7       14.14       14.43      4.81 o 
 -15   0   7       67.74       90.59     13.09 o 
 -13   0   7      952.99     1019.32     40.39 o 
 -11   0   7      408.03      432.27     21.17 o 
  -9   0   7      870.61      857.86     22.75 o 
  -7   0   7     2560.14     2950.02     39.82 o 
  -5   0   7     6857.39     6917.02     52.98 o 
  -3   0   7      462.91      289.79     14.33 o 
  -1   0   7     5422.91     5427.01     70.72 o 
   1   0   7     1592.13     2173.25     53.80 o 
   3   0   7     1452.36     1553.77     71.16 o 
   5   0   7       85.87       88.04     19.79 o 
   7   0   7     1002.81     1078.25     69.28 o 
   9   0   7     1685.46     1675.92     92.03 o 
  11   0   7     1604.32     1664.29     97.75 o 
  13   0   7      634.01      671.59     47.91 o 
  15   0   7       13.48       19.20     17.02 o 
 -20   1   7       28.73       34.61     15.91 o 
 -19   1   7      433.18      495.07     29.31 o 
 -18   1   7        7.84       10.26      8.51 o 
 -17   1   7      496.02      514.60     23.06 o 
 -16   1   7      151.07      170.70     13.07 o 
 -15   1   7       34.60       45.56      6.31 o 
 -14   1   7     2595.65     2487.89     48.10 o 
 -13   1   7      273.58      289.25     15.32 o 
 -12   1   7     1758.51     1664.42     38.75 o 
 -11   1   7     1884.53     1870.70     28.42 o 
 -10   1   7       64.17       49.77      4.29 o 
  -9   1   7        0.12        6.34      2.47 o 
  -8   1   7      138.61       85.57      5.05 o 
  -7   1   7     3163.62     3462.15     30.16 o 
  -6   1   7     3940.69     4323.18     45.88 o 
  -5   1   7      263.77      277.73      8.84 o 
  -4   1   7      347.82      333.13      9.31 o 
  -3   1   7     1744.32     1627.36     27.50 o 
  -2   1   7      882.04     1036.99     21.11 o 
  -1   1   7     4537.76     4925.67     47.67 o 
   0   1   7      417.67      462.18     17.29 o 
   1   1   7     1086.83     1144.57     27.73 o 
   2   1   7      547.97      727.31     26.28 o 
   3   1   7      200.76      207.74     14.75 o 
   4   1   7     1058.59     1119.64     35.08 o 
   5   1   7        0.67        5.26      4.56 o 
   6   1   7        5.27        4.52      4.95 o 
   7   1   7      290.73      297.86     25.95 o 
   8   1   7      387.60      360.86     29.88 o 
   9   1   7       25.27       42.74     13.92 o 
  10   1   7       58.50       74.06     13.89 o 
  11   1   7        8.02       24.17      7.05 o 
  12   1   7      577.94      518.68     41.16 o 
  13   1   7       21.90       -8.26      9.32 o 
  14   1   7      125.02      145.72     18.70 o 
  15   1   7      142.68      183.17     27.17 o 
 -20   2   7       10.74       -7.28     14.13 o 
 -19   2   7        2.26       -6.80      6.80 o 
 -18   2   7       52.28       44.35     25.33 o 
 -17   2   7        0.70       -4.73      4.73 o 
 -16   2   7      741.65      819.84     36.18 o 
 -15   2   7      128.81      115.55      9.94 o 
 -14   2   7      211.78      220.56     11.52 o 
 -13   2   7      272.84      280.11     12.45 o 
 -12   2   7      891.11      896.64     20.96 o 
 -11   2   7     1289.41     1254.70     18.78 o 
 -10   2   7       64.25       57.81      3.86 o 
  -9   2   7      147.05      158.02      6.83 o 
  -8   2   7       21.68       20.94      2.13 o 
  -7   2   7       31.32       19.34      2.41 o 
  -6   2   7     2977.34     3076.01     31.51 o 
  -5   2   7      281.86      232.96     10.61 o 
  -4   2   7      171.36      197.52      8.57 o 
  -3   2   7      659.43      662.65     15.27 o 
  -2   2   7       12.99       15.70      3.29 o 
  -1   2   7      856.90      928.92     20.96 o 
   0   2   7     1055.54     1076.46     23.44 o 
   1   2   7      125.87       95.24      7.41 o 
   2   2   7       65.15       26.24     10.87 o 
   3   2   7      333.53      370.70     29.55 o 
   4   2   7       94.74       91.02      8.03 o 
   5   2   7       42.11       38.99      6.46 o 
   6   2   7     2597.13     2623.86     57.12 o 
   7   2   7        5.58       20.80      6.25 o 
   8   2   7     1303.58     1389.82     44.60 o 
   9   2   7      541.57      523.92     25.29 o 
  10   2   7        2.67       10.83      6.86 o 
  11   2   7      303.46      271.20     62.39 o 
  12   2   7       18.14        8.76     21.92 o 
  13   2   7      166.77      191.68     26.61 o 
  14   2   7        3.83       -7.92      7.92 o 
  15   2   7       69.04       74.20     14.19 o 
 -19   3   7       58.93       36.47     31.69 o 
 -18   3   7      644.53      641.78     44.78 o 
 -17   3   7       60.78       50.00     11.91 o 
 -16   3   7       13.91        3.86      3.95 o 
 -15   3   7        5.40        1.65      3.02 o 
 -14   3   7      263.42      232.31     10.72 o 
 -13   3   7       59.35       68.42      9.30 o 
 -12   3   7     1022.63     1003.86     19.23 o 
 -11   3   7      125.63      117.86      7.93 o 
 -10   3   7      594.18      589.48     22.70 o 
  -9   3   7       77.54       78.74      7.45 o 
  -8   3   7      367.49      429.50     11.33 o 
  -7   3   7       26.36       37.05      6.90 o 
  -6   3   7      152.17      154.41      8.09 o 
  -5   3   7       55.71       48.15      3.34 o 
  -4   3   7       91.06      117.09      6.52 o 
  -3   3   7     2449.15     2733.87     36.89 o 
  -2   3   7       43.42       44.71      8.83 o 
  -1   3   7     1529.27     1703.00     31.68 o 
   0   3   7      515.32      419.73     13.84 o 
   1   3   7     1734.16     1824.93     32.35 o 
   2   3   7     2783.95     2687.68     47.69 o 
   3   3   7     2226.83     2177.25     42.58 o 
   4   3   7      419.74      446.91     18.18 o 
   5   3   7      375.63      353.91     20.59 o 
   6   3   7      943.43      939.82     40.36 o 
   7   3   7      590.91      646.25     30.04 o 
   8   3   7       66.44       78.55     10.76 o 
   9   3   7       87.47       58.60     10.06 o 
  10   3   7      441.24      401.39     34.81 o 
  11   3   7       15.47       10.69      8.67 o 
  12   3   7      620.69      593.53     44.83 o 
  13   3   7       43.08       41.91     12.43 o 
  14   3   7       19.03       -0.55      7.23 o 
 -19   4   7      109.19       93.18     18.81 o 
 -18   4   7       93.09       94.43     18.34 o 
 -17   4   7      147.79      145.54     21.91 o 
 -16   4   7      202.57      209.29     25.88 o 
 -15   4   7      107.20      108.97     18.04 o 
 -14   4   7      308.42      303.22     38.74 o 
 -13   4   7      389.18      372.31     30.96 o 
 -12   4   7      119.71      112.86     21.69 o 
 -11   4   7      305.26      326.81     15.68 o 
 -10   4   7      166.46      158.33     11.19 o 
  -9   4   7        0.75       -1.28      2.42 o 
  -8   4   7      629.10      579.77     22.53 o 
  -7   4   7        6.51       28.22      6.85 o 
  -6   4   7      113.08      111.54     10.40 o 
  -5   4   7       27.69       42.15      4.16 o 
  -4   4   7     1124.67     1119.82     39.18 o 
  -3   4   7      149.43      135.45     10.96 o 
  -2   4   7      794.33      856.52     22.60 o 
  -1   4   7      254.66      247.93     13.78 o 
   0   4   7      325.90      281.03     14.84 o 
   1   4   7      623.22      352.26    164.15 o 
   2   4   7      172.31      169.08     12.25 o 
   3   4   7     1308.89     1353.15     31.41 o 
   4   4   7       32.57       28.23      6.72 o 
   5   4   7      261.62      258.50     18.55 o 
   6   4   7      737.62      704.91     30.82 o 
   7   4   7      401.43      362.82     22.60 o 
   8   4   7      436.11      461.31     25.91 o 
   9   4   7      165.04      142.30     20.66 o 
  10   4   7       15.19       21.39     11.64 o 
  11   4   7      203.22      186.92     25.21 o 
  12   4   7        0.03        0.34      6.52 o 
  13   4   7      203.10      274.95     55.43 o 
  14   4   7        0.24        8.43      6.86 o 
 -18   5   7        6.57        3.45     15.96 o 
 -17   5   7      174.29      171.76     27.91 o 
 -16   5   7      178.88      207.92     26.47 o 
 -15   5   7      422.13      433.09     37.06 o 
 -14   5   7       65.27       58.78     13.39 o 
 -13   5   7      143.86      167.10     21.99 o 
 -12   5   7        0.07       -3.96      5.62 o 
 -11   5   7      751.26      847.34     46.69 o 
 -10   5   7        0.49        1.17      1.58 o 
  -9   5   7      408.30      422.67     18.98 o 
  -8   5   7      272.42      230.70     14.53 o 
  -7   5   7     1072.04     1053.59     32.27 o 
  -6   5   7       17.90        4.77      7.77 o 
  -5   5   7     1098.68      996.09     19.79 o 
  -4   5   7       90.53       77.90      6.05 o 
  -3   5   7      173.74      177.18      9.81 o 
  -2   5   7      116.74      134.74      8.98 o 
  -1   5   7     1077.22      986.36     25.00 o 
   0   5   7      616.00      610.38     22.96 o 
   1   5   7      317.75      338.09     20.26 o 
   2   5   7      258.94      289.67     14.77 o 
   3   5   7      642.13      621.23     27.91 o 
   4   5   7       24.32       33.46      7.10 o 
   5   5   7      415.70      470.88     24.99 o 
   6   5   7       46.22       61.68      9.71 o 
   7   5   7      351.94      295.19     20.49 o 
   8   5   7      139.48      161.28     27.33 o 
   9   5   7      151.38      153.59     22.21 o 
  10   5   7      108.83       88.23     17.45 o 
  11   5   7       20.09        6.40      9.89 o 
  12   5   7        1.37        3.10      6.54 o 
  13   5   7        5.24       -1.59      8.70 o 
 -17   6   7      121.35      150.23     35.23 o 
 -16   6   7        0.31       -8.54      8.54 o 
 -15   6   7       13.20       23.28     10.16 o 
 -14   6   7       48.75       48.45     13.53 o 
 -13   6   7      323.68      328.81     48.17 o 
 -12   6   7       63.31       39.53     12.73 o 
 -11   6   7       24.69       28.08      9.51 o 
 -10   6   7      177.72      165.98     20.03 o 
  -9   6   7      394.79      350.78     27.69 o 
  -8   6   7      154.85      155.36     15.71 o 
  -7   6   7        1.02        9.93      4.33 o 
  -6   6   7      200.37      158.09     13.77 o 
  -5   6   7       32.49       43.14      4.44 o 
  -4   6   7       59.40       46.99      5.26 o 
  -3   6   7      127.56      112.73      8.84 o 
  -2   6   7      123.50      147.76     10.79 o 
  -1   6   7       66.32       66.36      7.58 o 
   0   6   7     2088.24     1901.43     48.76 o 
   1   6   7      246.27      226.29     14.75 o 
   2   6   7        8.26       16.99      6.06 o 
   3   6   7     2296.55     2153.22     53.56 o 
   4   6   7       76.91       76.03     11.20 o 
   5   6   7        1.34        2.78      3.99 o 
   6   6   7        1.52        0.87      3.47 o 
   7   6   7        1.27       -8.85      8.85 o 
   8   6   7      180.27      115.26     37.77 o 
   9   6   7        1.44       -1.77     11.89 o 
  10   6   7        0.16       -6.75      6.75 o 
  11   6   7       38.30       27.33     10.53 o 
  12   6   7       23.81       -3.11      6.51 o 
 -16   7   7        8.87      -14.03     27.18 o 
 -15   7   7      110.41       90.39     28.69 o 
 -14   7   7       25.41       32.58     11.44 o 
 -13   7   7      261.15      299.85     32.45 o 
 -12   7   7      175.98      200.09     48.53 o 
 -11   7   7      413.65      426.13     37.16 o 
 -10   7   7      449.56      436.99     36.39 o 
  -9   7   7        0.22        7.67      7.83 o 
  -8   7   7      340.49      361.00     19.97 o 
  -7   7   7       22.64       27.00      6.30 o 
  -6   7   7      350.38      389.95     31.36 o 
  -5   7   7      193.66      175.89      9.29 o 
  -4   7   7      854.96      891.22     24.06 o 
  -3   7   7      301.11      298.88     15.22 o 
  -2   7   7       79.10      103.62     11.50 o 
  -1   7   7       34.48       28.72      6.02 o 
   0   7   7        2.19       21.66      5.45 o 
   1   7   7       42.49       30.46      7.59 o 
   2   7   7     1615.53     1564.72     39.69 o 
   3   7   7      382.81      405.52     30.49 o 
   4   7   7      178.26      174.32     16.06 o 
   5   7   7       39.03       18.78     10.23 o 
   6   7   7       15.79       -1.98      7.87 o 
   7   7   7       72.88       75.42     16.64 o 
   8   7   7       59.00       69.39     15.16 o 
   9   7   7       19.29       27.66     16.77 o 
  10   7   7       23.08       12.92     10.76 o 
  11   7   7       64.66       72.93     16.95 o 
 -15   8   7        0.23        2.06      7.97 o 
 -14   8   7      148.28      187.31     27.17 o 
 -13   8   7        4.71       11.83      7.58 o 
 -12   8   7        6.21        3.72      9.16 o 
 -11   8   7       91.23       71.96     16.19 o 
 -10   8   7     1363.77     1423.02     96.83 o 
  -9   8   7       13.56       -4.05      7.79 o 
  -8   8   7      385.01      409.34     35.75 o 
  -7   8   7       10.61        6.35     17.24 o 
  -6   8   7      342.63      315.13     16.29 o 
  -5   8   7       79.48       62.06      7.81 o 
  -4   8   7       41.68       41.93      5.55 o 
  -3   8   7        3.52        2.05      1.82 o 
  -2   8   7       39.94       41.82      8.06 o 
  -1   8   7       11.49        6.54      3.83 o 
   0   8   7        1.40        3.81      4.84 o 
   1   8   7       61.67       44.31      8.66 o 
   2   8   7        2.24        4.64      4.26 o 
   3   8   7       60.32       60.52     10.94 o 
   4   8   7      518.67      507.73     28.79 o 
   5   8   7       18.07       13.32     25.13 o 
   6   8   7      104.94       94.52     18.40 o 
   7   8   7        0.49        3.17      6.28 o 
   8   8   7       24.54       33.96     12.26 o 
   9   8   7        3.44        6.69     13.40 o 
  10   8   7       30.42       31.43     10.96 o 
 -13   9   7       28.70       48.30     15.61 o 
 -12   9   7        1.50        9.04     14.26 o 
 -11   9   7      362.62      357.37     37.20 o 
 -10   9   7      383.35      493.92     54.30 o 
  -9   9   7       48.93       48.79     14.08 o 
  -8   9   7      118.41      159.26     23.59 o 
  -7   9   7      204.41      236.27     28.11 o 
  -6   9   7       52.60       67.17     14.84 o 
  -5   9   7        0.66        2.07      8.64 o 
  -4   9   7       14.98        2.68      8.49 o 
  -3   9   7        6.19        4.22      3.30 o 
  -2   9   7        3.71       -2.69      5.22 o 
  -1   9   7        0.61        4.25      4.79 o 
   0   9   7        0.01        0.24      3.79 o 
   1   9   7       88.89       78.12     12.17 o 
   2   9   7      686.33      650.07     33.05 o 
   3   9   7      281.12      286.31     22.33 o 
   4   9   7      632.75      597.91     32.14 o 
   5   9   7        7.95       16.31     10.45 o 
   6   9   7      255.89      307.38     49.45 o 
   7   9   7       52.32       38.69     13.61 o 
   8   9   7       11.40       10.33      7.98 o 
 -10  10   7       40.17       43.90     14.05 o 
  -9  10   7      407.96      418.60     46.35 o 
  -8  10   7      221.18      268.46     31.79 o 
  -7  10   7        0.92       -3.57      6.21 o 
  -6  10   7      137.23      100.57     19.07 o 
  -5  10   7      146.51      158.39     23.12 o 
  -4  10   7        5.97       21.09      9.57 o 
  -3  10   7       36.70       26.64     10.49 o 
  -2  10   7       17.91       30.92     10.91 o 
  -1  10   7       68.34       74.05     15.62 o 
   0  10   7        0.30       10.51      5.72 o 
   1  10   7       23.21       30.59      8.37 o 
   2  10   7        0.01        5.21      5.23 o 
   3  10   7      184.27      169.37     23.69 o 
   4  10   7       30.94       47.51     12.41 o 
   5  10   7      136.76      124.33     21.21 o 
   6  10   7        0.01       -8.13     15.34 o 
  -6  11   7       64.52       75.45     16.38 o 
  -5  11   7        1.49       -5.41      8.02 o 
  -4  11   7       22.83       11.73      7.52 o 
  -3  11   7        2.47       10.26      7.54 o 
  -2  11   7       27.49       20.60      9.59 o 
  -1  11   7      196.84      284.77     30.83 o 
   0  11   7       32.53        8.37      7.19 o 
   1  11   7       17.00       11.22     12.28 o 
 -20   0   8       33.11       47.37     17.76 o 
 -18   0   8        5.04        6.16      5.36 o 
 -16   0   8       43.78       62.60     11.45 o 
 -14   0   8       54.49       51.90      8.11 o 
 -12   0   8      185.58      181.83     13.73 o 
 -10   0   8     1896.69     2014.27     42.96 o 
  -8   0   8       78.79       75.84      7.00 o 
  -6   0   8     1048.12     1018.17     21.78 o 
  -4   0   8     2559.46     2139.07     35.74 o 
  -2   0   8     5399.01     5557.12     68.48 o 
   0   0   8      285.26      348.80     25.73 o 
   2   0   8       47.81       50.76      9.58 o 
   4   0   8     1745.55     1616.72     79.31 o 
   6   0   8        3.60        9.88      9.67 o 
   8   0   8     3338.97     3441.51    132.60 o 
  10   0   8      996.17      859.56     70.70 o 
  12   0   8      123.01      170.33     33.94 o 
  14   0   8      332.44      359.31     53.99 o 
 -20   1   8      233.74      244.83     40.11 o 
 -19   1   8       67.70       61.68     10.52 o 
 -18   1   8      552.04      606.98     31.35 o 
 -17   1   8       97.05       59.41      8.18 o 
 -16   1   8       72.74       67.70      8.53 o 
 -15   1   8       40.35       51.93      7.58 o 
 -14   1   8      217.95      211.02     11.81 o 
 -13   1   8      394.75      342.25     19.99 o 
 -12   1   8       39.60       28.49      3.76 o 
 -11   1   8      922.38      876.45     19.92 o 
 -10   1   8      332.86      327.57     11.11 o 
  -9   1   8       19.08       32.48      3.59 o 
  -8   1   8      582.76      546.56     13.66 o 
  -7   1   8      664.24      802.20     15.25 o 
  -6   1   8      333.27      407.04     10.84 o 
  -5   1   8      410.75      345.35     10.08 o 
  -4   1   8      924.31      892.00     16.09 o 
  -3   1   8     1873.59     2128.64     29.30 o 
  -2   1   8        6.23       23.29      3.36 o 
  -1   1   8     1127.90     1312.47     26.63 o 
   0   1   8      627.22      623.92     30.09 o 
   1   1   8     2908.49     3032.23     55.19 o 
   2   1   8        0.41        6.23      4.01 o 
   3   1   8      213.63      215.32     15.75 o 
   4   1   8        4.51        9.87      5.08 o 
   5   1   8      195.16      189.74     16.09 o 
   6   1   8     1031.98     1058.14     38.40 o 
   7   1   8      307.50      270.48     25.98 o 
   8   1   8      218.10      208.76     23.55 o 
   9   1   8       37.01       62.25     13.83 o 
  10   1   8        2.79        2.44      8.86 o 
  11   1   8       75.82       93.74     20.87 o 
  12   1   8      440.12      445.59     32.07 o 
  13   1   8      120.65       85.57     24.12 o 
  14   1   8       23.50       25.65      8.73 o 
 -20   2   8      169.85      167.83     23.39 o 
 -19   2   8      641.36      658.30     44.39 o 
 -18   2   8       15.35       14.02      9.61 o 
 -17   2   8      209.83      196.92     17.50 o 
 -16   2   8       19.55       19.98      4.68 o 
 -15   2   8      237.42      271.92     15.61 o 
 -14   2   8      372.69      354.48     14.51 o 
 -13   2   8      956.12     1035.21     23.72 o 
 -12   2   8      502.71      490.23     13.72 o 
 -11   2   8      224.72      231.46      8.50 o 
 -10   2   8       94.40       87.39      5.35 o 
  -9   2   8      368.68      340.61      9.45 o 
  -8   2   8      101.54      141.86      6.53 o 
  -7   2   8       44.96       28.12      3.05 o 
  -6   2   8     1980.99     1978.31     28.10 o 
  -5   2   8     1226.27     1174.78     22.47 o 
  -4   2   8      169.42      181.00      8.48 o 
  -3   2   8       46.04       33.62      4.20 o 
  -2   2   8     1183.56     1495.59     27.71 o 
  -1   2   8      103.64       70.12      8.52 o 
   0   2   8       50.65       13.76      6.06 o 
   1   2   8       80.15       91.72     10.02 o 
   2   2   8       85.50       82.48      9.74 o 
   3   2   8      503.68      567.36     20.55 o 
   4   2   8      157.53      152.19     13.58 o 
   5   2   8      436.54      375.20     22.30 o 
   6   2   8        0.05        3.24      4.31 o 
   7   2   8      515.21      514.04     27.56 o 
   8   2   8      239.46      215.84     23.90 o 
   9   2   8      482.14      452.98     35.53 o 
  10   2   8        5.56        3.99      5.97 o 
  11   2   8       93.96       94.01     18.11 o 
  12   2   8       33.53       49.49     13.73 o 
  13   2   8      207.05      240.59     29.85 o 
  14   2   8        5.39       12.19     10.12 o 
 -19   3   8        0.03       11.97     24.10 o 
 -18   3   8       18.26       28.91     10.43 o 
 -17   3   8       12.10       22.41      8.65 o 
 -16   3   8      281.34      266.99     27.41 o 
 -15   3   8      225.08      236.32     13.42 o 
 -14   3   8        5.73        3.25      2.56 o 
 -13   3   8     3436.88     3542.64     74.27 o 
 -12   3   8      821.31      725.83     18.63 o 
 -11   3   8      163.37      155.07     12.67 o 
 -10   3   8      205.15      199.73     17.08 o 
  -9   3   8       38.87       28.37      3.74 o 
  -8   3   8        0.68        3.18      1.96 o 
  -7   3   8     1314.32     1246.24     23.01 o 
  -6   3   8      892.94     1015.98     18.44 o 
  -5   3   8       13.25       12.58      2.37 o 
  -4   3   8      108.14       88.12      6.51 o 
  -3   3   8      974.88     1064.36     22.84 o 
  -2   3   8      228.21      212.76     11.81 o 
  -1   3   8     2012.73     2330.76     51.36 o 
   0   3   8      868.88      775.49     28.03 o 
   1   3   8      171.20      147.84     11.34 o 
   2   3   8       82.89       68.01      7.99 o 
   3   3   8     1178.66     1129.23     32.29 o 
   4   3   8      145.53      205.31     15.97 o 
   5   3   8     1015.76      930.86     35.04 o 
   6   3   8       62.69       76.76     10.49 o 
   7   3   8       12.46       11.37      9.37 o 
   8   3   8      378.21      448.48     27.04 o 
   9   3   8      351.12      376.87     34.23 o 
  10   3   8       43.03       18.83      8.97 o 
  11   3   8      296.85      353.75     39.30 o 
  12   3   8       28.93       36.11     12.18 o 
  13   3   8      102.86       85.84     18.68 o 
  14   3   8        0.55       13.36      9.32 o 
 -19   4   8       35.26       31.89     11.63 o 
 -18   4   8      442.39      539.25     43.31 o 
 -17   4   8      486.85      507.14     40.61 o 
 -16   4   8        0.76        0.00     11.20 o 
 -15   4   8       93.39       92.99     16.72 o 
 -14   4   8      391.02      407.20     37.19 o 
 -13   4   8        3.87        0.35     12.83 o 
 -12   4   8        0.04        9.70      4.84 o 
 -11   4   8      974.37      947.07     51.13 o 
 -10   4   8     1073.03     1029.64     56.58 o 
  -9   4   8      732.31      732.69     26.93 o 
  -8   4   8      121.27      131.77     11.60 o 
  -7   4   8      319.33      309.95     17.88 o 
  -6   4   8      436.99      507.20     17.00 o 
  -5   4   8      101.28      101.96      7.14 o 
  -4   4   8      442.15      408.12     25.52 o 
  -3   4   8        9.69        2.16      3.59 o 
  -2   4   8      907.70      837.30     25.97 o 
  -1   4   8       18.14       32.69      4.94 o 
   0   4   8       21.44       12.73      6.61 o 
   1   4   8        2.46        4.51      3.22 o 
   2   4   8      517.48      563.37     26.31 o 
   3   4   8      114.72       86.89     17.57 o 
   4   4   8     1471.18     1525.52     45.58 o 
   5   4   8       10.48        6.17      4.56 o 
   6   4   8      219.32      227.96     18.33 o 
   7   4   8      240.55      297.38     21.61 o 
   8   4   8        0.27        6.82      4.84 o 
   9   4   8      443.36      435.37     38.45 o 
  10   4   8       16.45       23.30     12.45 o 
  11   4   8        5.22       -7.68      8.86 o 
  12   4   8       46.00       65.99     15.89 o 
  13   4   8      210.71      161.77     31.42 o 
 -18   5   8      314.19      300.08     33.74 o 
 -17   5   8       11.12       15.66     12.05 o 
 -16   5   8      315.24      349.47     49.41 o 
 -15   5   8      188.17      171.87     23.46 o 
 -14   5   8       36.49       34.74      9.30 o 
 -13   5   8      139.30      123.10     19.21 o 
 -12   5   8       18.15       15.86      7.43 o 
 -11   5   8       23.62       25.96      7.80 o 
 -10   5   8     1609.04     1654.67     46.97 o 
  -9   5   8      396.61      440.97     21.29 o 
  -8   5   8       10.06        2.18      4.45 o 
  -7   5   8      204.11      202.46     18.70 o 
  -6   5   8      178.51      139.45      7.87 o 
  -5   5   8       83.49       87.29      6.06 o 
  -4   5   8      152.73      162.01     10.09 o 
  -3   5   8      106.03      152.16     10.41 o 
  -2   5   8      191.89      170.64     10.42 o 
  -1   5   8      175.54      128.34     12.40 o 
   0   5   8      869.54      914.69     34.74 o 
   1   5   8      127.28      105.83     11.74 o 
   2   5   8      135.03      128.79     13.33 o 
   3   5   8      633.73      572.48     28.27 o 
   4   5   8      954.98      952.18     43.88 o 
   5   5   8      352.08      349.68     22.85 o 
   6   5   8       99.41      103.82     12.76 o 
   7   5   8      167.53      134.49     17.08 o 
   8   5   8       24.05       19.14      9.57 o 
   9   5   8        6.73       19.35     11.21 o 
  10   5   8       17.01       25.71     17.91 o 
  11   5   8        9.64       -6.32     13.17 o 
  12   5   8       18.19       -9.47     10.08 o 
  13   5   8       52.97       73.25     28.72 o 
 -17   6   8        4.78       -9.95     10.01 o 
 -16   6   8       75.61       66.93     14.53 o 
 -15   6   8       80.66       83.11     18.27 o 
 -14   6   8      241.69      223.23     27.46 o 
 -13   6   8       35.22       25.81      9.73 o 
 -12   6   8        0.08       -6.30      6.30 o 
 -11   6   8        6.13        8.55     12.49 o 
 -10   6   8      100.85       88.36      9.65 o 
  -9   6   8      646.41      664.13     34.29 o 
  -8   6   8        0.14        0.92      3.26 o 
  -7   6   8      154.59      163.52     14.26 o 
  -6   6   8       24.98       27.25     11.10 o 
  -5   6   8       72.98       74.15      6.26 o 
  -4   6   8      883.24      882.70     33.46 o 
  -3   6   8      948.12      869.67     25.70 o 
  -2   6   8      468.76      442.04     22.96 o 
  -1   6   8      936.12      917.36     33.85 o 
   0   6   8     2232.58     2219.73     68.62 o 
   1   6   8      313.12      342.43     25.10 o 
   2   6   8     2388.20     2448.75     58.55 o 
   3   6   8      143.79      155.85     15.21 o 
   4   6   8       97.77       99.44     12.51 o 
   5   6   8       15.28       16.85     10.23 o 
   6   6   8        5.69       -2.22      7.73 o 
   7   6   8      172.51      182.88     24.17 o 
   8   6   8        2.55       11.22      7.45 o 
   9   6   8        3.84        7.34      8.80 o 
  10   6   8        5.44       11.59     26.74 o 
  11   6   8       17.64       22.00     15.91 o 
  12   6   8       51.82       55.02     15.54 o 
 -16   7   8       42.44       45.89     17.25 o 
 -15   7   8        5.17       -9.71      9.71 o 
 -14   7   8      125.70      169.07     53.56 o 
 -13   7   8        0.81       -7.07     21.91 o 
 -12   7   8       12.38        5.69     10.75 o 
 -11   7   8      580.44      617.91     44.58 o 
 -10   7   8      132.00      152.25     21.81 o 
  -9   7   8       36.06       51.66     12.71 o 
  -8   7   8        1.16       16.32      9.67 o 
  -7   7   8     1349.38     1341.91     42.89 o 
  -6   7   8       37.87       25.34      4.22 o 
  -5   7   8      782.79      795.19     21.33 o 
  -4   7   8      805.58      831.29     24.24 o 
  -3   7   8      129.38      143.60     11.10 o 
  -2   7   8      220.50      265.39     18.74 o 
  -1   7   8       27.72       24.21      7.51 o 
   0   7   8      283.27      296.19     20.60 o 
   1   7   8      114.68      136.45     14.22 o 
   2   7   8     1411.05     1487.48     47.39 o 
   3   7   8      701.82      728.44     33.88 o 
   4   7   8      112.65      113.65     13.58 o 
   5   7   8       35.86       32.48      9.93 o 
   6   7   8      243.14      241.25     28.50 o 
   7   7   8       10.19       14.19     11.09 o 
   8   7   8      174.17      153.97     24.03 o 
   9   7   8       38.29       29.08     20.42 o 
  10   7   8       25.36       -2.48     16.04 o 
 -15   8   8       14.62       19.38      7.02 o 
 -14   8   8        1.61       -9.11      9.11 o 
 -13   8   8       38.36       44.50     13.04 o 
 -12   8   8       71.18       77.81     17.13 o 
 -11   8   8       13.04        2.86      6.65 o 
 -10   8   8       68.20       64.17     26.03 o 
  -9   8   8     1093.30     1208.78     62.73 o 
  -8   8   8      149.26      132.85     20.88 o 
  -7   8   8      341.42      304.89     30.34 o 
  -6   8   8      195.48      189.48     55.82 o 
  -5   8   8       37.54       37.99      6.91 o 
  -4   8   8       72.67       83.53     10.11 o 
  -3   8   8      394.06      398.31     22.67 o 
  -2   8   8      129.79      124.68     13.33 o 
  -1   8   8      111.17      108.67     13.61 o 
   0   8   8      359.20      298.79     21.65 o 
   1   8   8       14.34       18.16      6.52 o 
   2   8   8       71.14       44.02      8.81 o 
   3   8   8       99.98       71.90     13.05 o 
   4   8   8        0.14       11.95      5.56 o 
   5   8   8       71.29       85.16     18.22 o 
   6   8   8       12.96       13.25      9.09 o 
   7   8   8      358.47      389.83     37.64 o 
   8   8   8        2.74        9.25      6.62 o 
   9   8   8       29.77       32.45     12.66 o 
 -13   9   8       98.11       79.90     26.42 o 
 -12   9   8      146.95      143.96     24.99 o 
 -11   9   8       90.46      103.51     19.78 o 
 -10   9   8      296.92      287.97     33.41 o 
  -9   9   8        4.40        0.56      7.16 o 
  -8   9   8       11.34       -0.21      8.91 o 
  -7   9   8        0.86       -1.09      8.58 o 
  -6   9   8        0.20       -8.60     13.11 o 
  -5   9   8        7.62       70.58     98.49 o 
  -4   9   8        3.68       15.99      8.86 o 
  -3   9   8        1.50        4.20     12.32 o 
  -2   9   8      210.23      169.82     16.17 o 
  -1   9   8      307.12      271.70     20.99 o 
   0   9   8        0.93       11.44      6.61 o 
   1   9   8      119.01       95.79     13.38 o 
   2   9   8      249.45      178.77     24.08 o 
   3   9   8      662.46      701.14     35.74 o 
   4   9   8       83.65       84.59     17.50 o 
   5   9   8       77.13       84.30     17.78 o 
   6   9   8       90.65      133.56     22.19 o 
   7   9   8       26.86       40.05     13.66 o 
 -10  10   8       87.75       85.54     18.49 o 
  -9  10   8        6.55        9.06     19.67 o 
  -8  10   8      214.03      253.38     31.22 o 
  -7  10   8        0.36       -1.81      8.18 o 
  -6  10   8      328.99      288.37     42.38 o 
  -5  10   8        3.73       10.07      8.01 o 
  -4  10   8       48.21       51.24     12.84 o 
  -3  10   8       11.27       31.83     11.32 o 
  -2  10   8        3.02       -1.96      6.53 o 
  -1  10   8       11.25       23.43     11.70 o 
   0  10   8        5.66       18.45      8.90 o 
   1  10   8        0.60        5.20      5.21 o 
   2  10   8       66.63      117.45     20.23 o 
   3  10   8      134.51      107.23     19.99 o 
   4  10   8      245.79      236.08     29.90 o 
  -5  11   8        0.50       -9.31     30.98 o 
  -4  11   8      130.26      158.18     24.09 o 
  -3  11   8       44.42       69.68     18.05 o 
  -2  11   8        3.58        0.46      6.74 o 
  -1  11   8       22.37       15.40      7.11 o 
 -19   0   9      128.70      103.92     16.70 o 
 -17   0   9      366.41      358.37     39.55 o 
 -15   0   9       14.00       61.63     15.13 o 
 -13   0   9     2687.86     2629.49     54.92 o 
 -11   0   9       97.76       84.22      9.43 o 
  -9   0   9        2.53       24.26      4.64 o 
  -7   0   9      138.07       82.65      6.73 o 
  -5   0   9      551.85      516.47     18.62 o 
  -3   0   9      134.55      154.28     10.54 o 
  -1   0   9     2430.34     2546.50     62.03 o 
   1   0   9      976.73      850.99     39.93 o 
   3   0   9      140.60      230.18     28.32 o 
   5   0   9      189.65      146.31     25.98 o 
   7   0   9      115.59       73.80     18.92 o 
   9   0   9      535.93      497.82     54.82 o 
  11   0   9        0.53       -2.05      8.20 o 
  13   0   9       16.97        3.65     13.51 o 
 -20   1   9        0.00       -5.62      9.49 o 
 -19   1   9      125.13      106.58     34.15 o 
 -18   1   9       56.38       30.75      7.10 o 
 -17   1   9      223.15      257.27     16.79 o 
 -16   1   9       16.94       23.71      5.55 o 
 -15   1   9       14.77        5.05      2.53 o 
 -14   1   9      416.85      398.90     16.27 o 
 -13   1   9     1201.50     1144.87     24.93 o 
 -12   1   9       81.82      100.01      7.40 o 
 -11   1   9      385.99      359.21     12.22 o 
 -10   1   9       26.11       30.82      3.86 o 
  -9   1   9      407.40      450.10     12.23 o 
  -8   1   9      192.66      194.20      8.52 o 
  -7   1   9      385.13      414.37     12.46 o 
  -6   1   9     5307.00     5298.69     49.83 o 
  -5   1   9       13.90       11.34      2.85 o 
  -4   1   9      388.00      306.74     11.58 o 
  -3   1   9      243.10      214.20     10.92 o 
  -2   1   9      839.96      950.06     24.52 o 
  -1   1   9      919.83     1186.95     30.06 o 
   0   1   9     4654.40     4791.19     61.92 o 
   1   1   9      679.44      739.84     24.93 o 
   2   1   9      197.46      242.55     15.10 o 
   3   1   9      585.72      576.29     29.28 o 
   4   1   9      633.14      666.92     30.12 o 
   5   1   9     1233.16     1221.10     53.23 o 
   6   1   9      101.65       84.74     25.00 o 
   7   1   9     1502.41     1500.08     62.52 o 
   8   1   9      340.36      325.07     30.59 o 
   9   1   9       39.65       37.22     11.34 o 
  10   1   9       91.93       88.97     27.04 o 
  11   1   9      121.59      113.03     19.43 o 
  12   1   9       92.70       73.14     13.49 o 
  13   1   9      103.42       94.22     19.72 o 
  14   1   9        0.11       -3.15      5.85 o 
 -20   2   9      134.60      130.77     19.53 o 
 -19   2   9        0.01       -3.23      6.31 o 
 -18   2   9      522.18      518.25     38.44 o 
 -17   2   9       69.64      104.59     12.43 o 
 -16   2   9      757.40      767.24     27.14 o 
 -15   2   9       15.26        2.74      3.40 o 
 -14   2   9      260.84      207.29     11.15 o 
 -13   2   9        1.22        2.58      1.91 o 
 -12   2   9      288.47      279.04     10.94 o 
 -11   2   9        3.01        6.05      2.16 o 
 -10   2   9        0.43        3.48      2.13 o 
  -9   2   9      226.64      204.64      8.09 o 
  -8   2   9      196.64      206.34      8.51 o 
  -7   2   9        8.56        7.41      2.10 o 
  -6   2   9      594.41      606.44     17.10 o 
  -5   2   9     1798.55     1856.57     28.43 o 
  -4   2   9       36.41       14.36      3.64 o 
  -3   2   9      210.55      203.60     10.68 o 
  -2   2   9      138.07      102.54      7.93 o 
  -1   2   9      510.10      480.86     25.97 o 
   0   2   9       10.06        6.70      5.14 o 
   1   2   9       74.74       82.68      9.80 o 
   2   2   9       53.27       97.22      9.90 o 
   3   2   9     1222.63     1096.75     37.59 o 
   4   2   9     2628.52     2528.50     63.44 o 
   5   2   9      377.27      393.32     23.81 o 
   6   2   9       13.85       14.05      8.17 o 
   7   2   9       24.15       11.11     13.43 o 
   8   2   9       74.78       42.94     18.15 o 
   9   2   9      763.86      772.24     77.68 o 
  10   2   9        9.16       10.92      8.47 o 
  11   2   9       30.69       25.35     10.91 o 
  12   2   9      298.47      330.04     35.02 o 
  13   2   9      173.67      200.07     28.65 o 
 -19   3   9      136.81      134.39     20.99 o 
 -18   3   9      132.75      159.76     22.54 o 
 -17   3   9       56.77       63.17     21.34 o 
 -16   3   9      281.77      272.16     44.23 o 
 -15   3   9        1.40        1.24      3.23 o 
 -14   3   9       95.97       90.83      6.34 o 
 -13   3   9       41.94       35.51      6.80 o 
 -12   3   9       61.03      149.95     13.31 o 
 -11   3   9      130.62      145.39      9.45 o 
 -10   3   9      905.39      918.91     22.91 o 
  -9   3   9      262.96      268.46     12.28 o 
  -8   3   9        8.54        6.55      1.83 o 
  -7   3   9      961.60      966.03     19.14 o 
  -6   3   9      118.00      161.82      7.99 o 
  -5   3   9      411.06      431.15     14.21 o 
  -4   3   9      224.09      189.73      9.89 o 
  -3   3   9      285.76      351.69     15.18 o 
  -2   3   9       54.03       31.19      5.28 o 
  -1   3   9      805.52      803.94     29.50 o 
   0   3   9     2152.88     2358.61     45.61 o 
   1   3   9        0.77       -0.05      4.08 o 
   2   3   9     1065.46     1138.18     33.00 o 
   3   3   9       35.26       46.71      8.57 o 
   4   3   9      892.59      853.16     34.19 o 
   5   3   9      474.21      445.05     25.46 o 
   6   3   9      688.81      709.84     43.00 o 
   7   3   9       24.52       45.10     11.77 o 
   8   3   9       75.73       68.39     12.64 o 
   9   3   9        5.89        0.98      6.82 o 
  10   3   9       91.00       69.60     15.79 o 
  11   3   9        9.72       13.19      7.73 o 
  12   3   9        5.61       -3.42      8.80 o 
  13   3   9        0.17        4.71     10.05 o 
 -19   4   9        0.38       -6.39     27.90 o 
 -18   4   9      309.79      323.47     36.66 o 
 -17   4   9       78.50       99.93     18.59 o 
 -16   4   9       24.74       23.21     14.66 o 
 -15   4   9      150.86      134.20     20.48 o 
 -14   4   9       37.51       45.78     16.89 o 
 -13   4   9      533.79      563.07     38.85 o 
 -12   4   9      230.60      258.42     21.57 o 
 -11   4   9       27.58       16.15      4.97 o 
 -10   4   9      254.47      251.28     16.73 o 
  -9   4   9      958.69      897.39     31.51 o 
  -8   4   9        6.50        1.74      1.42 o 
  -7   4   9        0.30        0.43      1.58 o 
  -6   4   9       35.72       41.43      7.17 o 
  -5   4   9       83.94      104.23     10.99 o 
  -4   4   9     1674.80     1695.07     28.15 o 
  -3   4   9      131.13      142.99      9.26 o 
  -2   4   9       95.08       77.48      7.03 o 
  -1   4   9      405.41      401.20     21.38 o 
   0   4   9       41.77       57.28      8.85 o 
   1   4   9      232.05      240.22     15.20 o 
   2   4   9     2212.07     2078.62     54.05 o 
   3   4   9       30.01       36.55      7.74 o 
   4   4   9        1.48       10.42      5.71 o 
   5   4   9        4.09        1.29      4.57 o 
   6   4   9      592.74      629.97     42.89 o 
   7   4   9       35.61       52.22     13.36 o 
   8   4   9       48.86       48.20     16.07 o 
   9   4   9       53.73       45.45     12.27 o 
  10   4   9       35.76       60.99     15.71 o 
  11   4   9       25.90       19.60     14.33 o 
  12   4   9        0.11        2.13      7.22 o 
  13   4   9        5.04       19.02     14.87 o 
 -18   5   9      102.50      121.34     21.89 o 
 -17   5   9      275.88      300.05     33.01 o 
 -16   5   9        0.36        2.46      7.33 o 
 -15   5   9       11.55        9.73      9.26 o 
 -14   5   9        2.35        2.13      7.52 o 
 -13   5   9       89.77       94.45     17.23 o 
 -12   5   9      496.28      457.08     35.90 o 
 -11   5   9       27.11       17.15      4.35 o 
 -10   5   9       86.02       85.01     10.04 o 
  -9   5   9      171.01      198.77     15.18 o 
  -8   5   9       51.79       53.57      8.44 o 
  -7   5   9      415.71      385.55     21.76 o 
  -6   5   9      360.09      372.19     10.22 o 
  -5   5   9      346.08      308.74     12.52 o 
  -4   5   9      510.32      460.21     18.15 o 
  -3   5   9       24.18       21.91      4.57 o 
  -2   5   9      130.85      158.82     14.27 o 
  -1   5   9      228.68      237.05     17.82 o 
   0   5   9      295.57      288.07     19.91 o 
   1   5   9       31.72       32.30      5.41 o 
   2   5   9      323.18      321.20     18.50 o 
   3   5   9     1939.85     1919.38     51.03 o 
   4   5   9       72.09       78.12     11.38 o 
   5   5   9      249.73      285.41     29.26 o 
   6   5   9        0.87        8.74      8.40 o 
   7   5   9      569.57      576.88     43.28 o 
   8   5   9        7.96        6.72      7.80 o 
   9   5   9        0.74       -6.06      7.26 o 
  10   5   9       13.46       -3.56     13.68 o 
  11   5   9       21.97       34.91     12.66 o 
  12   5   9        5.69        7.59      9.15 o 
 -17   6   9       68.53       74.61     17.73 o 
 -16   6   9       15.94       26.92     14.51 o 
 -15   6   9      240.75      299.58     37.56 o 
 -14   6   9       76.57       77.90     25.52 o 
 -13   6   9        2.95       -3.00      7.33 o 
 -12   6   9        5.64        3.46      5.88 o 
 -11   6   9      258.37      287.85     29.33 o 
 -10   6   9      110.30       96.71     17.38 o 
  -9   6   9      561.75      566.62     26.44 o 
  -8   6   9       57.98       42.43      7.17 o 
  -7   6   9      587.37      547.82     27.28 o 
  -6   6   9       86.80       81.33      5.28 o 
  -5   6   9     1263.28     1245.02     27.45 o 
  -4   6   9      874.75      915.82     27.06 o 
  -3   6   9      193.49      204.21     13.27 o 
  -2   6   9      313.35      320.19     20.63 o 
  -1   6   9       15.57       16.51      6.03 o 
   0   6   9      261.89      318.80     18.61 o 
   1   6   9      132.36      168.43     16.30 o 
   2   6   9       74.21       77.89     11.20 o 
   3   6   9      161.39      190.41     17.89 o 
   4   6   9      219.37      223.38     26.11 o 
   5   6   9       35.45       22.02      9.53 o 
   6   6   9      116.54      133.84     22.03 o 
   7   6   9      348.52      365.95     35.42 o 
   8   6   9       55.77       40.74     20.88 o 
   9   6   9        1.03       -2.93      8.91 o 
  10   6   9      222.17      233.02     30.77 o 
  11   6   9      193.09      230.02     30.38 o 
 -16   7   9       33.07       20.43     34.41 o 
 -15   7   9        7.92        1.31      7.19 o 
 -14   7   9      296.45      258.14     31.42 o 
 -13   7   9      415.68      426.78     38.95 o 
 -12   7   9      263.35      251.16     29.22 o 
 -11   7   9       57.32       39.67     12.46 o 
 -10   7   9      808.66      860.83     52.00 o 
  -9   7   9      131.49      137.94     22.18 o 
  -8   7   9        1.93       -1.21      5.72 o 
  -7   7   9      159.32      144.48     14.74 o 
  -6   7   9      196.75      191.73     17.83 o 
  -5   7   9       37.30       32.91      5.18 o 
  -4   7   9      106.23      101.65      9.22 o 
  -3   7   9      115.67      117.26     12.51 o 
  -2   7   9      345.29      336.05     21.79 o 
  -1   7   9      157.00      151.09     12.85 o 
   0   7   9      300.31      235.73     18.84 o 
   1   7   9       32.05       22.18     12.93 o 
   2   7   9        7.82        6.21      4.76 o 
   3   7   9      580.83      587.14     31.59 o 
   4   7   9       63.99       53.41     19.00 o 
   5   7   9      209.16      232.96     27.89 o 
   6   7   9      118.99      160.81     24.41 o 
   7   7   9       17.19        6.24      7.59 o 
   8   7   9       14.61       21.98     26.29 o 
   9   7   9        2.19        0.80      7.18 o 
  10   7   9        8.53        8.20     25.99 o 
 -14   8   9       42.53       18.90     10.38 o 
 -13   8   9        3.24       -9.43      9.43 o 
 -12   8   9        9.16        3.85     10.40 o 
 -11   8   9        8.20        2.63      5.57 o 
 -10   8   9       64.05       66.87     23.04 o 
  -9   8   9        0.00        3.17      7.10 o 
  -8   8   9        5.46        2.47      6.33 o 
  -7   8   9      379.70      358.25     33.38 o 
  -6   8   9      664.11      566.58     57.85 o 
  -5   8   9      896.96      927.98     74.86 o 
  -4   8   9      218.08      244.14     22.28 o 
  -3   8   9      192.94      159.29     14.98 o 
  -2   8   9      271.74      261.00     19.87 o 
  -1   8   9        0.59        9.86      4.77 o 
   0   8   9      133.78      123.28     14.37 o 
   1   8   9      777.57      808.76     37.16 o 
   2   8   9      464.22      469.26     28.95 o 
   3   8   9      129.92      138.30     23.09 o 
   4   8   9      383.78      413.79     27.98 o 
   5   8   9        3.28       15.18     10.61 o 
   6   8   9      170.52      170.02     25.52 o 
   7   8   9       10.64        7.41     16.42 o 
   8   8   9      586.04      618.54     49.70 o 
 -12   9   9       85.93       96.24     19.62 o 
 -11   9   9       57.60       73.34     16.70 o 
 -10   9   9      210.24      220.07     50.30 o 
  -9   9   9      660.25      718.44     51.09 o 
  -8   9   9      563.95      575.78     45.08 o 
  -7   9   9        6.09       12.95      7.45 o 
  -6   9   9      330.58      357.24     34.27 o 
  -5   9   9      493.03      399.68     44.82 o 
  -4   9   9        1.39        5.43      6.98 o 
  -3   9   9       11.86       11.56     14.14 o 
  -2   9   9       18.92       14.34      6.33 o 
  -1   9   9        0.94        5.58      4.18 o 
   0   9   9        0.04       20.53      5.90 o 
   1   9   9      114.43      111.90     14.48 o 
   2   9   9      318.83      321.96     39.99 o 
   3   9   9       23.13       21.71      8.17 o 
   4   9   9       17.36       35.63     24.36 o 
   5   9   9       30.77       38.77     13.06 o 
   6   9   9       20.50       17.90     10.55 o 
  -9  10   9      327.00      368.53     38.35 o 
  -8  10   9       13.31       15.46      9.57 o 
  -7  10   9       36.18       46.86     14.24 o 
  -6  10   9       25.84       28.65     10.79 o 
  -5  10   9       95.23       89.04     18.15 o 
  -4  10   9      142.63      126.61     23.75 o 
  -3  10   9      109.44      114.75     20.71 o 
  -2  10   9        9.95       14.41     11.40 o 
  -1  10   9        6.84        5.03     13.30 o 
   0  10   9        2.41        7.95     17.96 o 
   1  10   9      133.76      124.48     20.04 o 
   2  10   9       96.74       63.30     15.19 o 
   3  10   9      167.54      141.68     26.17 o 
 -18   0  10      335.84      317.25     28.11 o 
 -16   0  10      365.75      279.02     24.44 o 
 -14   0  10      148.54       82.14     29.84 o 
 -12   0  10        1.25        4.29      3.69 o 
 -10   0  10      158.90      199.80     14.87 o 
  -8   0  10     3405.24     3447.22     50.83 o 
  -6   0  10        1.84       -0.73      2.65 o 
  -4   0  10     3219.92     3179.79     69.28 o 
  -2   0  10       22.56       20.89      7.40 o 
   0   0  10     2466.72     2671.20     88.36 o 
   2   0  10      118.70      101.19     21.64 o 
   4   0  10       54.42       37.69     14.81 o 
   6   0  10      103.17      112.13     25.15 o 
   8   0  10       32.68       30.46     16.96 o 
  10   0  10       33.57       14.80     16.15 o 
  12   0  10       66.09       31.09     17.30 o 
 -20   1  10       80.67       96.13     16.99 o 
 -19   1  10      399.51      469.58     35.91 o 
 -18   1  10        1.29        5.01      4.08 o 
 -17   1  10       61.17       57.46      8.08 o 
 -16   1  10        1.74        3.85      3.34 o 
 -15   1  10      121.79      127.49     11.41 o 
 -14   1  10      484.75      431.75     22.63 o 
 -13   1  10        7.85       18.71      5.15 o 
 -12   1  10      327.08      329.40     14.98 o 
 -11   1  10       19.89       13.54      3.88 o 
 -10   1  10      245.72      225.59      9.22 o 
  -9   1  10      278.60      271.30     10.76 o 
  -8   1  10      181.48      175.79      8.64 o 
  -7   1  10       56.69       92.87      6.00 o 
  -6   1  10     2879.00     2954.91     35.21 o 
  -5   1  10       55.49       58.22      5.86 o 
  -4   1  10       36.92       32.63      4.29 o 
  -3   1  10        0.41        2.37      2.33 o 
  -2   1  10      519.03      561.83     21.53 o 
  -1   1  10      229.02      144.49     11.27 o 
   0   1  10      758.03      994.88     27.02 o 
   1   1  10      213.98      212.08     14.54 o 
   2   1  10     1146.99     1164.77     39.44 o 
   3   1  10      371.69      337.73     27.92 o 
   4   1  10     3566.20     3609.23    102.83 o 
   5   1  10      175.36      135.45     19.56 o 
   6   1  10       28.37       29.50     19.92 o 
   7   1  10     2169.55     2207.66     79.06 o 
   8   1  10       81.31       77.67     15.90 o 
   9   1  10      230.24      202.30     25.04 o 
  10   1  10       58.84       55.03     14.51 o 
  11   1  10        0.27       18.67     23.45 o 
  12   1  10       28.22       39.77     14.88 o 
  13   1  10        1.22        0.31     25.55 o 
 -20   2  10      162.41      151.14     22.10 o 
 -19   2  10      209.57      254.69     28.10 o 
 -18   2  10        3.68       13.30      7.55 o 
 -17   2  10       15.91       10.81      5.62 o 
 -16   2  10      362.21      389.55     19.77 o 
 -15   2  10       30.85       14.92      4.06 o 
 -14   2  10      456.94      450.04     15.18 o 
 -13   2  10     1033.61     1013.58     20.14 o 
 -12   2  10      205.90      213.76      9.25 o 
 -11   2  10      245.82      236.93     11.40 o 
 -10   2  10     1919.76     1836.73     28.47 o 
  -9   2  10      455.39      430.62     13.14 o 
  -8   2  10       19.92       22.37      3.68 o 
  -7   2  10        6.50        7.06      2.83 o 
  -6   2  10      773.60      844.92     18.97 o 
  -5   2  10      282.82      341.35     12.58 o 
  -4   2  10      645.62      640.79     18.09 o 
  -3   2  10     1354.46     1221.21     27.69 o 
  -2   2  10        2.88        4.80      2.62 o 
  -1   2  10     1594.68     1666.53     38.19 o 
   0   2  10      191.34      245.94     17.69 o 
   1   2  10        5.12        7.68      5.46 o 
   2   2  10       15.56       13.36      5.29 o 
   3   2  10     1327.84     1265.50     53.58 o 
   4   2  10      214.92      181.57     21.50 o 
   5   2  10      980.69     1050.52     51.79 o 
   6   2  10      391.43      373.77     44.55 o 
   7   2  10       16.17        5.78      9.68 o 
   8   2  10      513.92      483.43     38.59 o 
   9   2  10      162.48      191.48     25.26 o 
  10   2  10        2.35        9.34      8.83 o 
  11   2  10       51.20       65.07     15.97 o 
  12   2  10       75.00      104.30     21.18 o 
  13   2  10       24.28       27.53     12.19 o 
 -19   3  10        8.51        6.54     20.24 o 
 -18   3  10       21.48       27.32      8.28 o 
 -17   3  10      294.21      282.75     29.45 o 
 -16   3  10       19.17       19.06     11.34 o 
 -15   3  10      358.11      439.10     22.30 o 
 -14   3  10       17.97        7.17     14.46 o 
 -13   3  10      840.78      800.64     32.02 o 
 -12   3  10      505.51      437.43     17.39 o 
 -11   3  10       69.53       61.75      7.85 o 
 -10   3  10       24.65       22.28      2.90 o 
  -9   3  10     1407.75     1412.11     23.13 o 
  -8   3  10      127.11      124.46      7.60 o 
  -7   3  10        1.11        2.61      1.79 o 
  -6   3  10      320.66      317.76     13.99 o 
  -5   3  10        0.67        0.27      2.54 o 
  -4   3  10     2224.11     2252.47     36.68 o 
  -3   3  10     1579.03     1549.28     28.93 o 
  -2   3  10       14.79        9.34      3.68 o 
  -1   3  10      218.48      218.95     14.31 o 
   0   3  10       38.17       53.06      7.29 o 
   1   3  10     1009.35      960.52     27.58 o 
   2   3  10       92.66       81.60     14.27 o 
   3   3  10       40.31       19.69      7.49 o 
   4   3  10      128.97      108.50     16.87 o 
   5   3  10       51.29       36.31     10.56 o 
   6   3  10        2.66       -2.35      7.49 o 
   7   3  10      435.72      389.60     33.84 o 
   8   3  10       27.86       42.34     11.51 o 
   9   3  10       35.69       18.36      8.05 o 
  10   3  10        1.41       16.53      8.84 o 
  11   3  10       11.62      -12.89     17.87 o 
  12   3  10       30.50       21.63     11.00 o 
 -19   4  10       57.68       43.17     12.99 o 
 -18   4  10      279.73      299.57     46.86 o 
 -17   4  10        5.58        4.33      5.23 o 
 -16   4  10      847.32      772.05     49.61 o 
 -15   4  10        0.05       -3.88      6.18 o 
 -14   4  10        8.18       15.50      7.75 o 
 -13   4  10       95.44      106.27     23.56 o 
 -12   4  10      180.40      171.32     14.55 o 
 -11   4  10      674.52      653.82     28.40 o 
 -10   4  10       33.31       32.59      6.54 o 
  -9   4  10      270.28      247.54     10.67 o 
  -8   4  10      669.71      594.06     18.52 o 
  -7   4  10      361.01      359.43     15.61 o 
  -6   4  10      138.35      119.83      6.77 o 
  -5   4  10     2260.00     2111.47     33.25 o 
  -4   4  10      358.00      343.47     14.42 o 
  -3   4  10       61.72       65.71      7.51 o 
  -2   4  10      181.62      171.80     14.55 o 
  -1   4  10      162.15      129.23     13.05 o 
   0   4  10      121.35      133.89     11.92 o 
   1   4  10     1314.09     1300.88     42.38 o 
   2   4  10        9.78        6.95      6.21 o 
   3   4  10     1886.95     1876.82     67.64 o 
   4   4  10      871.43      853.70     47.21 o 
   5   4  10       17.48       14.35     10.51 o 
   6   4  10       32.61       18.81     10.36 o 
   7   4  10       57.20       55.48     14.42 o 
   8   4  10      408.94      435.70     39.75 o 
   9   4  10       17.83       26.53     12.25 o 
  10   4  10        9.39        8.92      8.13 o 
  11   4  10       15.29       27.20     18.02 o 
  12   4  10       31.77       15.21     14.94 o 
 -18   5  10       82.78       61.08     30.18 o 
 -17   5  10       32.74       60.09     16.48 o 
 -16   5  10        0.12       -0.67      9.28 o 
 -15   5  10       21.61       17.57     12.20 o 
 -14   5  10      461.73      422.60     36.92 o 
 -13   5  10      123.92      132.46     20.32 o 
 -12   5  10      748.99      848.43     49.25 o 
 -11   5  10      188.49      214.55     16.21 o 
 -10   5  10     1298.64     1340.28     41.08 o 
  -9   5  10        1.02        6.70      5.36 o 
  -8   5  10      225.39      197.41     16.61 o 
  -7   5  10      124.29      110.70      6.48 o 
  -6   5  10      319.79      318.24     10.94 o 
  -5   5  10      612.44      622.46     19.33 o 
  -4   5  10      763.56      679.83     32.34 o 
  -3   5  10       33.35       29.04      6.42 o 
  -2   5  10       41.75       19.97     17.24 o 
  -1   5  10      224.98      216.53     22.42 o 
   0   5  10      843.63      833.35     30.19 o 
   1   5  10      118.50       91.49     12.21 o 
   2   5  10      682.78      587.56     39.88 o 
   3   5  10       86.69       86.76     18.03 o 
   4   5  10     1055.40     1051.71     92.40 o 
   5   5  10        7.97       17.15     10.18 o 
   6   5  10        0.70       -9.91      9.91 o 
   7   5  10       10.99       -3.52     26.55 o 
   8   5  10        1.80        1.02      7.70 o 
   9   5  10       11.74        2.13     13.12 o 
  10   5  10        5.15        5.96     29.46 o 
  11   5  10       50.85       83.14     19.39 o 
 -17   6  10        1.22        2.07      6.43 o 
 -16   6  10      278.16      265.87     33.81 o 
 -15   6  10       34.76       54.73     14.02 o 
 -14   6  10       90.20       72.36     26.90 o 
 -13   6  10      159.29      138.70     21.98 o 
 -12   6  10       83.97      115.95     19.77 o 
 -11   6  10      107.47       95.66     17.40 o 
 -10   6  10      340.67      335.16     31.20 o 
  -9   6  10        5.04        3.52      4.10 o 
  -8   6  10        1.94        5.10      4.70 o 
  -7   6  10      238.68      245.88     26.69 o 
  -6   6  10      252.22      253.12     10.84 o 
  -5   6  10     1753.83     1701.84     34.71 o 
  -4   6  10       69.04       88.30      9.00 o 
  -3   6  10       72.75       16.51     16.85 o 
  -2   6  10     1188.37     1119.73     39.98 o 
  -1   6  10       23.41        8.42      4.14 o 
   0   6  10      327.40      326.32     22.60 o 
   1   6  10       71.50       60.46     10.60 o 
   2   6  10      174.69      174.30     17.51 o 
   3   6  10      122.48      112.06     17.05 o 
   4   6  10       46.50       55.12     14.00 o 
   5   6  10       14.30       11.95     22.63 o 
   6   6  10      200.56      231.33     28.07 o 
   7   6  10       38.79       32.47     13.56 o 
   8   6  10      523.11      560.31     46.73 o 
   9   6  10       53.48       41.38     15.52 o 
  10   6  10       21.83       16.68      9.96 o 
 -16   7  10       25.17       19.39     11.04 o 
 -15   7  10       25.49       12.98     14.95 o 
 -14   7  10       92.53       93.15     19.59 o 
 -13   7  10      116.78      159.56     26.69 o 
 -12   7  10       32.27       55.54     13.76 o 
 -11   7  10       19.01        8.86      5.82 o 
 -10   7  10        4.21        1.51      5.74 o 
  -9   7  10     1067.13     1046.18     57.06 o 
  -8   7  10      301.35      299.51     29.97 o 
  -7   7  10       19.03       22.24     11.21 o 
  -6   7  10       72.20       76.55     10.31 o 
  -5   7  10        7.63        0.29      5.01 o 
  -4   7  10        5.95        3.72      2.52 o 
  -3   7  10       12.13        7.18      4.87 o 
  -2   7  10       87.05       91.92     12.16 o 
  -1   7  10      255.72      193.17     17.74 o 
   0   7  10       51.54       55.17     11.60 o 
   1   7  10       43.64       54.63     13.56 o 
   2   7  10       51.81       57.14     10.93 o 
   3   7  10      128.78      113.90     14.97 o 
   4   7  10      151.68      156.86     26.89 o 
   5   7  10       39.57       27.79     10.88 o 
   6   7  10      101.08      150.87     40.36 o 
   7   7  10       75.19       69.36     16.84 o 
   8   7  10       91.56       98.39     21.09 o 
   9   7  10       28.70       26.43     12.53 o 
 -14   8  10       89.20      123.69     23.33 o 
 -13   8  10       57.68       61.01     16.65 o 
 -12   8  10      249.64      275.22     32.76 o 
 -11   8  10        5.66       -4.73     23.93 o 
 -10   8  10       14.00       47.69     13.60 o 
  -9   8  10      451.71      476.17     40.72 o 
  -8   8  10      368.00      370.41     41.16 o 
  -7   8  10      107.95       84.64     16.79 o 
  -6   8  10       37.00       26.26      7.91 o 
  -5   8  10      394.38      429.53     36.27 o 
  -4   8  10      169.40      156.12     14.71 o 
  -3   8  10       22.05       10.43      6.21 o 
  -2   8  10       62.18       68.57     11.08 o 
  -1   8  10       23.70       48.55      9.43 o 
   0   8  10       15.63        8.68      4.28 o 
   1   8  10      110.56      108.42     14.02 o 
   2   8  10       11.04       23.89      7.40 o 
   3   8  10      256.62      247.95     22.13 o 
   4   8  10       31.04       27.50     12.12 o 
   5   8  10       80.19      104.42     19.93 o 
   6   8  10        0.80        7.43     10.28 o 
   7   8  10        3.52        6.07      9.75 o 
 -12   9  10       25.00        8.09      7.20 o 
 -11   9  10        0.14        9.17     12.68 o 
 -10   9  10      140.55      155.94     32.71 o 
  -9   9  10       68.60       85.29     25.24 o 
  -8   9  10       14.82        4.89      9.49 o 
  -7   9  10       54.51       42.71     13.02 o 
  -6   9  10        3.07        8.89      9.42 o 
  -5   9  10       28.75       45.32     13.12 o 
  -4   9  10      252.09      236.51     30.49 o 
  -3   9  10        0.05        4.66     14.65 o 
  -2   9  10       57.65       62.74     14.85 o 
  -1   9  10       65.09      109.90     14.26 o 
   0   9  10        0.30        2.63      5.44 o 
   1   9  10      450.84      537.10     32.49 o 
   2   9  10       14.46       22.55      8.14 o 
   3   9  10       21.52        7.85      7.72 o 
   4   9  10       73.56       88.45     19.05 o 
   5   9  10      224.37      217.19     29.68 o 
  -9  10  10      120.67      164.76     25.82 o 
  -8  10  10      101.45       96.14     43.90 o 
  -7  10  10      193.62      183.66     26.11 o 
  -6  10  10        0.10       -7.79      7.79 o 
  -5  10  10       15.27        6.91     10.95 o 
  -4  10  10       40.60       17.60      8.52 o 
  -3  10  10        0.92        2.57      7.76 o 
  -2  10  10        0.03       -9.15      9.15 o 
  -1  10  10        0.08       -2.02      6.70 o 
   0  10  10      123.99      134.44     21.34 o 
   1  10  10       61.23       74.23     16.19 o 
   2  10  10        3.26      -20.61     20.61 o 
 -19   0  11      893.16     1045.18     51.17 o 
 -17   0  11        2.41        5.64      7.27 o 
 -15   0  11     1115.49     1011.79     46.02 o 
 -13   0  11       48.83       34.18      6.96 o 
 -11   0  11       46.16       68.94     11.61 o 
  -9   0  11      274.51      228.83     16.13 o 
  -7   0  11       87.63      112.55     11.84 o 
  -5   0  11     1104.91     1226.14     37.40 o 
  -3   0  11     2681.41     2343.49     64.01 o 
  -1   0  11       27.53       36.98      9.47 o 
   1   0  11      319.52      333.10     38.57 o 
   3   0  11     1088.63     1312.49     79.87 o 
   5   0  11     3858.43     3721.58    141.96 o 
   7   0  11       52.37       69.57     21.45 o 
   9   0  11       28.35       21.30     14.54 o 
  11   0  11        0.04      -10.17     11.20 o 
 -20   1  11       30.40       35.91     10.07 o 
 -19   1  11        0.38        4.76      8.79 o 
 -18   1  11        6.06       11.19      5.20 o 
 -17   1  11       63.89       68.97      8.98 o 
 -16   1  11       25.87       17.51      4.39 o 
 -15   1  11       92.04       89.84      9.60 o 
 -14   1  11       33.40       39.16      6.50 o 
 -13   1  11        1.97        2.75      3.17 o 
 -12   1  11       78.60       89.67      8.57 o 
 -11   1  11      205.73      225.40     11.23 o 
 -10   1  11      510.38      554.52     17.74 o 
  -9   1  11     3331.04     3395.47     43.54 o 
  -8   1  11      899.48      935.66     21.23 o 
  -7   1  11      617.18      561.13     28.81 o 
  -6   1  11        0.10        0.42      1.52 o 
  -5   1  11      291.53      279.13     15.26 o 
  -4   1  11      504.33      531.40     26.94 o 
  -3   1  11      602.36      560.82     20.07 o 
  -2   1  11      408.47      365.97     19.04 o 
  -1   1  11       28.75       28.39      7.03 o 
   0   1  11      758.91      730.17     32.00 o 
   1   1  11      561.32      554.95     35.32 o 
   2   1  11        2.10       -0.89      6.69 o 
   3   1  11        0.13        6.17      7.54 o 
   4   1  11     2421.12     2452.61     79.55 o 
   5   1  11     1895.32     1677.17     67.88 o 
   6   1  11        7.20        3.33      7.84 o 
   7   1  11      193.68      188.24     24.15 o 
   8   1  11      322.31      289.09     48.14 o 
   9   1  11      169.34      216.01     27.47 o 
  10   1  11        7.53       -5.96     18.05 o 
  11   1  11        0.15        7.62      6.93 o 
  12   1  11       71.47       75.09     17.86 o 
 -19   2  11        0.16      -15.97     15.97 o 
 -18   2  11        1.93        6.13      5.37 o 
 -17   2  11       35.37       21.52      5.92 o 
 -16   2  11      729.16      718.61     27.43 o 
 -15   2  11        2.45        2.52      3.30 o 
 -14   2  11       11.80        5.09      2.22 o 
 -13   2  11       11.26        5.74      2.78 o 
 -12   2  11       25.93       17.11      3.46 o 
 -11   2  11        1.99        2.31      2.97 o 
 -10   2  11      203.31      182.47     10.16 o 
  -9   2  11      754.51      767.56     19.53 o 
  -8   2  11     1879.94     1829.08     34.56 o 
  -7   2  11      314.63      333.50     17.05 o 
  -6   2  11     1053.34     1060.35     24.03 o 
  -5   2  11     1288.98     1134.68     27.18 o 
  -4   2  11      741.64      777.13     29.65 o 
  -3   2  11       91.30       73.52      8.59 o 
  -2   2  11        2.71        2.22      4.00 o 
  -1   2  11       60.34       71.75     10.42 o 
   0   2  11     1982.65     2139.62     62.22 o 
   1   2  11      634.08      648.37     38.00 o 
   2   2  11      663.50      675.60     40.15 o 
   3   2  11       75.78       76.68     14.40 o 
   4   2  11        0.61        3.70      6.93 o 
   5   2  11       20.65       12.83     13.17 o 
   6   2  11      433.32      411.26     35.01 o 
   7   2  11       28.06       29.09     10.46 o 
   8   2  11        7.28       -2.07      6.49 o 
   9   2  11      272.27      279.55     56.32 o 
  10   2  11        2.73       -4.08      6.21 o 
  11   2  11        8.32       18.53      7.92 o 
  12   2  11        0.03       -3.69      7.28 o 
 -19   3  11        0.16       -8.35     19.64 o 
 -18   3  11      873.32      955.34     55.31 o 
 -17   3  11       18.45       24.38      9.76 o 
 -16   3  11       59.82       77.10     15.17 o 
 -15   3  11      122.27      138.94     19.83 o 
 -14   3  11       65.72       65.37     13.24 o 
 -13   3  11      530.80      463.24     19.08 o 
 -12   3  11      509.83      419.89     13.64 o 
 -11   3  11      803.03      840.11     18.23 o 
 -10   3  11       19.75       11.87      3.42 o 
  -9   3  11      156.55      163.24     12.44 o 
  -8   3  11       17.41       12.56      2.93 o 
  -7   3  11      142.46      124.40      8.57 o 
  -6   3  11      391.31      398.30     15.58 o 
  -5   3  11      344.67      404.69     15.97 o 
  -4   3  11       12.25       13.47      3.62 o 
  -3   3  11        1.07        3.72      3.00 o 
  -2   3  11      236.72      241.18     25.81 o 
  -1   3  11       24.60       39.65      7.62 o 
   0   3  11        0.21        3.02      4.11 o 
   1   3  11      180.96      182.80     20.96 o 
   2   3  11      271.33      236.88     31.55 o 
   3   3  11      514.78      542.96     37.69 o 
   4   3  11     2767.35     2680.89     84.95 o 
   5   3  11        8.41       10.85      7.21 o 
   6   3  11      329.70      378.88     33.97 o 
   7   3  11       21.75       27.76     11.22 o 
   8   3  11      598.70      581.91     44.41 o 
   9   3  11      269.30      308.79     63.55 o 
  10   3  11        0.10       -4.68      8.32 o 
  11   3  11        3.63       -7.04     21.24 o 
 -18   4  11       45.07       48.23     21.60 o 
 -17   4  11      181.23      218.08     27.36 o 
 -16   4  11       65.99       58.94     13.89 o 
 -15   4  11       22.67       11.65      7.63 o 
 -14   4  11      519.44      478.12     37.52 o 
 -13   4  11     1146.13     1140.15     70.65 o 
 -12   4  11      146.80      162.13     14.66 o 
 -11   4  11      987.20     1028.91     37.27 o 
 -10   4  11     1040.47      981.95     32.30 o 
  -9   4  11      838.16      833.40     33.72 o 
  -8   4  11      119.84      109.96      9.06 o 
  -7   4  11        5.70        9.61      2.44 o 
  -6   4  11      253.94      268.90     10.50 o 
  -5   4  11       23.33       16.81      3.67 o 
  -4   4  11       47.55       54.49      7.09 o 
  -3   4  11      286.06      239.42     17.53 o 
  -2   4  11        0.21        0.92      4.27 o 
  -1   4  11      304.05      273.75     16.97 o 
   0   4  11      780.51      709.29     32.17 o 
   1   4  11      518.14      498.84     27.65 o 
   2   4  11        1.25       -0.65      7.90 o 
   3   4  11        9.10       10.52      6.83 o 
   4   4  11     1173.21     1155.50     56.92 o 
   5   4  11      394.85      408.12     38.43 o 
   6   4  11       56.56       33.12     13.35 o 
   7   4  11       10.95        0.87      7.55 o 
   8   4  11      178.71      173.86     25.77 o 
   9   4  11        0.36       -0.64      9.43 o 
  10   4  11      132.61      144.30     28.22 o 
  11   4  11       57.43       44.20     14.93 o 
 -18   5  11       12.37       24.04      9.79 o 
 -17   5  11       83.14       73.75     18.72 o 
 -16   5  11       60.19       87.32     18.18 o 
 -15   5  11      313.86      323.12     41.78 o 
 -14   5  11       10.05       -5.81      7.90 o 
 -13   5  11        0.51       -6.21      8.20 o 
 -12   5  11      160.98      150.89     22.57 o 
 -11   5  11      117.69      126.66     19.54 o 
 -10   5  11       58.63       55.55      8.93 o 
  -9   5  11      560.30      589.28     29.01 o 
  -8   5  11      673.27      684.11     15.61 o 
  -7   5  11      315.63      318.07     15.55 o 
  -6   5  11       37.36       50.12      7.68 o 
  -5   5  11      641.64      685.21     28.80 o 
  -4   5  11       51.20       43.71      8.40 o 
  -3   5  11      521.84      437.75     49.60 o 
  -2   5  11      268.42      248.05     26.79 o 
  -1   5  11      577.79      571.07     46.31 o 
   0   5  11      208.57      213.35     24.00 o 
   1   5  11      698.17      663.67     40.84 o 
   2   5  11       15.57       14.46      7.00 o 
   3   5  11        0.82      -10.37     10.37 o 
   4   5  11       38.28       15.63     11.11 o 
   5   5  11       63.68       17.20      9.13 o 
   6   5  11        2.71       -5.12      8.44 o 
   7   5  11       51.71       82.44     19.34 o 
   8   5  11       74.20       72.36     28.79 o 
   9   5  11        0.85       -0.34      8.99 o 
  10   5  11        0.24       -0.83      9.51 o 
 -17   6  11      137.69      148.38     24.57 o 
 -16   6  11        0.29        4.14     11.09 o 
 -15   6  11        6.14        2.40     10.86 o 
 -14   6  11       25.24       29.61      9.46 o 
 -13   6  11      100.90       87.75     16.62 o 
 -12   6  11      258.44      238.16     28.16 o 
 -11   6  11      187.04      193.94     25.04 o 
 -10   6  11      382.00      420.94     35.85 o 
  -9   6  11      165.53      182.66     16.76 o 
  -8   6  11     1302.34     1216.47     43.39 o 
  -7   6  11        7.89        6.30      3.23 o 
  -6   6  11       39.26       45.80      5.90 o 
  -5   6  11     1650.94     1687.41     37.64 o 
  -4   6  11        0.02        0.89      3.32 o 
  -3   6  11      727.29      690.59     32.22 o 
  -2   6  11       11.24       25.48      7.87 o 
  -1   6  11      548.53      605.62     31.50 o 
   0   6  11       49.26       71.10     11.71 o 
   1   6  11       46.48       86.21     12.81 o 
   2   6  11       85.78       70.98     12.20 o 
   3   6  11      766.48      788.53     50.65 o 
   4   6  11       17.91        6.72      7.89 o 
   5   6  11        2.51       -5.25      7.20 o 
   6   6  11        2.12       -3.53     35.73 o 
   7   6  11        5.88        0.37      9.15 o 
   8   6  11       87.28      104.65     21.56 o 
   9   6  11      370.12      487.82     46.27 o 
 -15   7  11        3.28        1.99      6.82 o 
 -14   7  11        0.37        2.78      7.10 o 
 -13   7  11        0.63       -2.31     10.01 o 
 -12   7  11      123.99      141.67     22.63 o 
 -11   7  11       21.63       19.76     10.93 o 
 -10   7  11        8.42       19.78      7.14 o 
  -9   7  11       36.05       39.18     14.29 o 
  -8   7  11      352.20      322.89     34.89 o 
  -7   7  11      157.35      180.28     23.90 o 
  -6   7  11        5.14       12.56      4.00 o 
  -5   7  11      581.47      579.99     26.97 o 
  -4   7  11     1087.56     1035.77     38.53 o 
  -3   7  11        0.48       -1.21      3.57 o 
  -2   7  11      113.83      145.98     15.72 o 
  -1   7  11      170.81      196.79     18.70 o 
   0   7  11      139.29      123.76     14.92 o 
   1   7  11      548.95      577.09     50.93 o 
   2   7  11        8.67       21.38      8.32 o 
   3   7  11       56.17       47.87     15.19 o 
   4   7  11       41.13       28.01     16.92 o 
   5   7  11        9.37        0.03      6.99 o 
   6   7  11       10.34        3.85      8.93 o 
   7   7  11       64.05       96.06     20.16 o 
   8   7  11      116.55      138.31     24.87 o 
 -14   8  11      153.55      144.95     25.26 o 
 -13   8  11        0.07       -2.25      8.29 o 
 -12   8  11       46.20       75.58     17.09 o 
 -11   8  11        8.07       -4.80     10.00 o 
 -10   8  11       19.73       34.48     13.29 o 
  -9   8  11        3.41        6.36      7.91 o 
  -8   8  11       54.98       58.22     14.36 o 
  -7   8  11       31.25       24.16     10.02 o 
  -6   8  11      452.29      463.67     38.84 o 
  -5   8  11        2.30        8.01     12.06 o 
  -4   8  11      382.57      349.99     33.71 o 
  -3   8  11      124.39      149.12     15.80 o 
  -2   8  11      117.48      121.56     14.67 o 
  -1   8  11        0.21        4.07      5.68 o 
   0   8  11       11.10       12.58      6.97 o 
   1   8  11      137.25      125.15     16.73 o 
   2   8  11      122.28      154.71     18.03 o 
   3   8  11       23.64       40.82     10.79 o 
   4   8  11       65.32       47.12     21.57 o 
   5   8  11        0.22      -11.96     11.96 o 
   6   8  11      158.60      168.29     42.07 o 
 -11   9  11       45.24       39.66     16.28 o 
 -10   9  11       24.25       26.87     10.77 o 
  -9   9  11       24.69       10.88      8.80 o 
  -8   9  11       35.95       15.74     15.71 o 
  -7   9  11      118.68      113.67     21.12 o 
  -6   9  11      518.47      561.95     37.09 o 
  -5   9  11        4.59        1.67      7.93 o 
  -4   9  11      127.92      325.10    249.32 o 
  -3   9  11        4.52       -2.33      7.38 o 
  -2   9  11       81.01       75.63     16.66 o 
  -1   9  11       41.54       56.08     15.26 o 
   0   9  11      108.62       74.77     12.71 o 
   1   9  11      101.84      112.34     15.47 o 
   2   9  11      116.95      150.55     18.11 o 
   3   9  11      143.38      144.13     24.01 o 
   4   9  11       21.62       48.67     16.03 o 
  -7  10  11       13.14       20.80     18.78 o 
  -6  10  11        2.70       -2.83      8.70 o 
  -5  10  11      114.42       88.42     19.26 o 
  -4  10  11       10.78       10.91     19.69 o 
  -3  10  11        4.21       -1.24      6.19 o 
  -2  10  11        7.53       -0.06     18.66 o 
  -1  10  11       25.04       15.92      9.82 o 
   0  10  11       43.61       19.75     10.64 o 
 -18   0  12        1.36       -0.66      4.61 o 
 -16   0  12      187.18      178.49     20.34 o 
 -14   0  12      136.24      101.67     15.30 o 
 -12   0  12      133.82      143.69     13.66 o 
 -10   0  12       21.16       40.98      7.20 o 
  -8   0  12     1940.21     1801.03     59.58 o 
  -6   0  12     1193.94     1279.81     49.04 o 
  -4   0  12     2781.09     2754.83     90.42 o 
  -2   0  12     2256.47     2274.28     69.06 o 
   0   0  12     2759.10     2863.36    113.69 o 
   2   0  12        0.50       -3.60      8.01 o 
   4   0  12      210.13      221.11     36.16 o 
   6   0  12     1346.53     1516.10     96.07 o 
   8   0  12       95.83       68.32     22.32 o 
  10   0  12       57.00       44.65     20.41 o 
 -20   1  12        9.06       13.60      6.21 o 
 -19   1  12       13.53       12.02     15.74 o 
 -18   1  12      118.53      112.86     14.09 o 
 -17   1  12      185.54      177.32     14.46 o 
 -16   1  12       35.00       41.80      7.14 o 
 -15   1  12        5.39        6.05      4.33 o 
 -14   1  12       68.29       69.38      7.68 o 
 -13   1  12        4.57        2.71      3.05 o 
 -12   1  12      392.92      367.29     18.68 o 
 -11   1  12      829.60      770.96     26.69 o 
 -10   1  12       97.75       89.65     10.92 o 
  -9   1  12      122.32      126.64     22.97 o 
  -8   1  12     2790.77     2830.06     45.64 o 
  -7   1  12      424.80      456.07     18.51 o 
  -6   1  12      454.63      398.93     26.94 o 
  -5   1  12      276.91      242.30     15.44 o 
  -4   1  12        3.30       -5.55      5.55 o 
  -3   1  12      334.38      308.84     20.64 o 
  -2   1  12       47.57       57.87     10.07 o 
  -1   1  12      192.75      174.51     19.76 o 
   0   1  12       89.02       76.14     14.51 o 
   1   1  12      607.79      655.17     40.18 o 
   2   1  12      422.47      411.72     32.59 o 
   3   1  12      198.95      150.84     19.99 o 
   4   1  12      967.68      868.52     49.42 o 
   5   1  12      418.89      451.35     36.79 o 
   6   1  12        3.05       -1.79      7.08 o 
   7   1  12        5.36        9.02      7.51 o 
   8   1  12       94.44       69.01     15.72 o 
   9   1  12       29.21       47.92     13.85 o 
  10   1  12        5.91        0.56      7.82 o 
  11   1  12        0.86       -5.00     17.20 o 
 -19   2  12      224.76      247.07     28.17 o 
 -18   2  12       20.03        7.97      5.51 o 
 -17   2  12      240.86      278.51     29.02 o 
 -16   2  12       52.05       41.07      8.41 o 
 -15   2  12      180.60      186.08     17.50 o 
 -14   2  12       17.91       17.18      4.53 o 
 -13   2  12        2.82       -2.97      4.34 o 
 -12   2  12       73.08       91.47      8.28 o 
 -11   2  12      270.60      270.92     13.23 o 
 -10   2  12      917.89      923.40     32.74 o 
  -9   2  12      220.77      222.56     11.32 o 
  -8   2  12       14.03       15.65      3.68 o 
  -7   2  12     1350.09     1291.62     41.60 o 
  -6   2  12      110.48       93.26     11.33 o 
  -5   2  12        2.39        2.14      3.06 o 
  -4   2  12        7.87       16.36      6.31 o 
  -3   2  12     1197.83     1204.61     50.96 o 
  -2   2  12      216.68      193.40     14.57 o 
  -1   2  12      101.15      120.92     17.05 o 
   0   2  12      347.05      375.30     29.68 o 
   1   2  12      668.58      630.00     55.94 o 
   2   2  12      387.02      366.23     30.58 o 
   3   2  12       11.76       -1.50      7.35 o 
   4   2  12      705.12      577.94     56.36 o 
   5   2  12      164.86      124.80     32.97 o 
   6   2  12      252.47      227.83     28.20 o 
   7   2  12       47.09       65.89     15.82 o 
   8   2  12        6.66       25.29     13.23 o 
   9   2  12      100.99       85.73     18.88 o 
  10   2  12        3.25      -10.41     11.58 o 
  11   2  12        3.19       -8.14      8.14 o 
 -19   3  12       62.89       66.35     16.40 o 
 -18   3  12       71.35       38.81     11.91 o 
 -17   3  12      134.09       97.74     17.95 o 
 -16   3  12      219.04      210.48     25.50 o 
 -15   3  12       96.82       80.75     15.05 o 
 -14   3  12       31.25       29.42     10.88 o 
 -13   3  12      243.45      215.72     24.41 o 
 -12   3  12       16.29       22.69      4.15 o 
 -11   3  12      181.82      200.82     10.01 o 
 -10   3  12      334.55      352.41     17.48 o 
  -9   3  12     1257.55     1330.92     28.66 o 
  -8   3  12      207.60      223.13     11.02 o 
  -7   3  12       32.17       22.13      5.11 o 
  -6   3  12      195.66      281.87     18.53 o 
  -5   3  12     1068.31     1090.57     36.86 o 
  -4   3  12      216.55      193.55     16.24 o 
  -3   3  12      185.90      160.04     15.24 o 
  -2   3  12      233.96      202.90     14.78 o 
  -1   3  12      435.99      360.24     23.60 o 
   0   3  12      852.64      865.14     45.51 o 
   1   3  12      240.39      237.99     24.98 o 
   2   3  12        3.28        0.25      6.67 o 
   3   3  12       28.17       15.28     12.67 o 
   4   3  12      123.40      131.02     20.11 o 
   5   3  12     1767.59     1678.19     71.25 o 
   6   3  12      111.83       93.39     18.07 o 
   7   3  12       23.63       48.29     12.74 o 
   8   3  12       18.26       21.94     12.77 o 
   9   3  12       59.96       89.00     16.12 o 
  10   3  12       31.81       19.21      9.93 o 
  11   3  12       93.67       63.68     17.10 o 
 -18   4  12      133.15      104.89     20.82 o 
 -17   4  12      175.22      177.78     25.22 o 
 -16   4  12       49.67       69.46     15.75 o 
 -15   4  12      480.87      490.56     39.49 o 
 -14   4  12       11.00       13.87      7.04 o 
 -13   4  12        3.32       12.69      6.44 o 
 -12   4  12        7.74        6.19      3.78 o 
 -11   4  12        0.55        1.27      4.00 o 
 -10   4  12       33.60       26.55      4.58 o 
  -9   4  12     1361.83     1297.40     22.60 o 
  -8   4  12       70.93       73.77      6.43 o 
  -7   4  12       10.25       13.96      3.17 o 
  -6   4  12     1629.89     1625.98     31.36 o 
  -5   4  12      207.13      218.18     14.03 o 
  -4   4  12      852.53      872.86     33.93 o 
  -3   4  12       43.38       48.40      9.31 o 
  -2   4  12      131.22      101.56     13.59 o 
  -1   4  12       49.22       63.36     10.82 o 
   0   4  12       30.75       48.40      9.64 o 
   1   4  12      837.25      781.58     44.58 o 
   2   4  12      157.33      216.20     24.60 o 
   3   4  12      131.35      110.49     18.21 o 
   4   4  12       34.80       28.61     10.67 o 
   5   4  12       96.76       76.36     16.81 o 
   6   4  12      123.40      131.01     22.90 o 
   7   4  12       10.29       -1.56      8.61 o 
   8   4  12        8.50       12.29     10.27 o 
   9   4  12        2.89       -8.95     22.16 o 
  10   4  12       28.87       26.59     11.47 o 
 -17   5  12        9.74       -2.79      9.92 o 
 -16   5  12      110.78      129.08     21.72 o 
 -15   5  12        3.22        5.80     25.15 o 
 -14   5  12        1.35       -5.50      7.40 o 
 -13   5  12      542.39      455.42     38.40 o 
 -12   5  12        4.94        7.90      6.95 o 
 -11   5  12      255.26      308.15     30.54 o 
 -10   5  12        2.11        4.69      4.49 o 
  -9   5  12       96.15       82.64      5.78 o 
  -8   5  12      732.05      700.22     25.96 o 
  -7   5  12      714.02      712.08     26.12 o 
  -6   5  12      347.70      344.98     20.67 o 
  -5   5  12      674.28      628.41     29.28 o 
  -4   5  12        1.77        3.00      4.53 o 
  -3   5  12      101.39       94.78     16.42 o 
  -2   5  12      828.16      900.90     38.19 o 
  -1   5  12       90.25       68.59     13.93 o 
   0   5  12        4.11        9.65      6.28 o 
   1   5  12       86.69       70.89     14.06 o 
   2   5  12      253.23      280.06     43.26 o 
   3   5  12      264.01      269.45     49.92 o 
   4   5  12      111.04       74.00     16.75 o 
   5   5  12        0.64       12.65      8.71 o 
   6   5  12       82.64       86.62     22.42 o 
   7   5  12      172.26      200.05     33.58 o 
   8   5  12      145.59      191.63     28.76 o 
   9   5  12      377.82      397.13     82.67 o 
 -16   6  12       18.76       -1.37     24.81 o 
 -15   6  12      159.91      145.91     23.68 o 
 -14   6  12      237.13      240.23     29.51 o 
 -13   6  12       95.34       75.58     16.80 o 
 -12   6  12      325.28      321.07     33.45 o 
 -11   6  12      319.98      331.37     33.36 o 
 -10   6  12       12.41       27.19     11.53 o 
  -9   6  12       87.46       91.92     18.15 o 
  -8   6  12       13.84       23.91      9.68 o 
  -7   6  12      108.35      121.16     11.20 o 
  -6   6  12        8.62       15.31      4.91 o 
  -5   6  12      219.75      210.72     14.35 o 
  -4   6  12      978.25      912.41     31.13 o 
  -3   6  12      256.23      294.94     26.32 o 
  -2   6  12      265.65      314.29     26.65 o 
  -1   6  12        4.08        2.62      6.82 o 
   0   6  12      320.23      320.06     24.82 o 
   1   6  12      262.27      254.75     31.00 o 
   2   6  12      290.06      260.78     23.08 o 
   3   6  12      177.64      168.22     25.01 o 
   4   6  12       17.36       15.71      9.03 o 
   5   6  12      177.20      173.72     26.14 o 
   6   6  12        0.67        0.51      7.98 o 
   7   6  12       65.12       71.74     17.82 o 
   8   6  12       26.65       55.45     18.48 o 
 -15   7  12       22.71        3.29      7.56 o 
 -14   7  12        0.75       19.77     11.33 o 
 -13   7  12        0.94       -5.23      8.58 o 
 -12   7  12      298.53      296.27     38.19 o 
 -11   7  12       10.97       20.25     17.15 o 
 -10   7  12      339.44      353.44     35.38 o 
  -9   7  12       27.16       26.52     11.15 o 
  -8   7  12       75.17      114.05     20.31 o 
  -7   7  12      383.76      391.90     35.29 o 
  -6   7  12        2.75        9.16      7.43 o 
  -5   7  12      617.20      552.47     27.82 o 
  -4   7  12       22.72        9.39      5.21 o 
  -3   7  12      426.49      416.11     26.61 o 
  -2   7  12       97.02      110.98     15.01 o 
  -1   7  12       26.30       19.00      6.95 o 
   0   7  12      185.06      232.09     21.33 o 
   1   7  12      139.51      145.69     17.59 o 
   2   7  12       32.93       26.97     11.54 o 
   3   7  12      134.95      125.73     21.86 o 
   4   7  12        0.01       25.72     11.00 o 
   5   7  12        1.54        6.77     17.07 o 
   6   7  12       88.08       94.64     20.76 o 
   7   7  12        1.17       -5.20      8.74 o 
 -13   8  12       48.94       35.69     13.26 o 
 -12   8  12       45.25       16.68     10.68 o 
 -11   8  12       30.86       35.93     28.32 o 
 -10   8  12      406.10      369.66     37.37 o 
  -9   8  12      370.62      385.45     37.70 o 
  -8   8  12       97.85      157.18     24.30 o 
  -7   8  12        4.75        7.66      9.64 o 
  -6   8  12        7.72       20.61     21.79 o 
  -5   8  12      111.33      116.38     19.73 o 
  -4   8  12        0.11       15.86      9.90 o 
  -3   8  12        0.28       -0.63      5.04 o 
  -2   8  12       78.63       66.28     10.90 o 
  -1   8  12      108.30      106.92     14.54 o 
   0   8  12      197.70      199.34     20.34 o 
   1   8  12      199.78      219.83     21.91 o 
   2   8  12        2.30        3.71      5.97 o 
   3   8  12        0.20        3.84     19.18 o 
   4   8  12      107.39      118.00     26.60 o 
   5   8  12        7.04       35.05     13.80 o 
 -11   9  12      167.70      131.96     24.03 o 
 -10   9  12      198.68      174.60     26.49 o 
  -9   9  12       32.88       32.74     11.28 o 
  -8   9  12        8.36       10.73     18.08 o 
  -7   9  12      172.07      167.40     20.67 o 
  -6   9  12        4.32       -6.69      7.30 o 
  -5   9  12      103.93       87.97     18.67 o 
  -4   9  12       25.52       14.31     16.58 o 
  -3   9  12      141.62      103.05     19.94 o 
  -2   9  12       16.49       36.85     13.02 o 
  -1   9  12        4.92        3.58      8.80 o 
   0   9  12       71.35      105.70     32.24 o 
   1   9  12       16.67        7.44      6.67 o 
   2   9  12       17.72       15.10      7.07 o 
 -19   0  13      135.34      124.07     25.48 o 
 -17   0  13       62.80       33.83     10.10 o 
 -15   0  13      228.51      191.44     21.12 o 
 -13   0  13      252.29      299.83     20.73 o 
 -11   0  13        8.01       16.48      6.31 o 
  -9   0  13     2166.26     2214.00     53.99 o 
  -7   0  13     2200.46     2284.31     55.51 o 
  -5   0  13      977.02     1051.17     65.39 o 
  -3   0  13       10.87       -2.96      7.99 o 
  -1   0  13      240.83      223.99     32.54 o 
   1   0  13       45.95       38.71     17.30 o 
   3   0  13     1274.14     1293.48     85.96 o 
   5   0  13       15.38       22.12     13.29 o 
   7   0  13       19.87       17.94     13.29 o 
   9   0  13       44.20       52.05     21.60 o 
 -19   1  13       50.70       96.30     17.36 o 
 -18   1  13        0.47        8.21      3.92 o 
 -17   1  13      204.67      212.63     15.94 o 
 -16   1  13       47.14       55.37      7.35 o 
 -15   1  13       20.52        6.93      3.49 o 
 -14   1  13       11.46        9.52      4.62 o 
 -13   1  13       43.26       31.13      5.63 o 
 -12   1  13       88.23       91.63     13.22 o 
 -11   1  13     1326.18     1281.70     32.22 o 
 -10   1  13      149.28      167.50     13.00 o 
  -9   1  13       83.61       93.40     10.98 o 
  -8   1  13     1539.72     1604.51     58.62 o 
  -7   1  13      128.53      121.47     13.05 o 
  -6   1  13      294.28      264.23     16.47 o 
  -5   1  13       60.63       45.04      7.03 o 
  -4   1  13       17.53       30.13      6.36 o 
  -3   1  13      122.73      101.21     15.19 o 
  -2   1  13        0.61       24.21     13.34 o 
  -1   1  13     1773.93     1803.57     65.65 o 
   0   1  13       27.59       11.48      9.54 o 
   1   1  13       95.62       79.57     15.85 o 
   2   1  13      290.05      278.73     27.81 o 
   3   1  13       19.47       27.98      8.52 o 
   4   1  13      105.84      107.00     18.71 o 
   5   1  13     1977.36     1972.62     79.12 o 
   6   1  13      492.92      415.06     37.55 o 
   7   1  13        4.62        2.02     12.73 o 
   8   1  13       39.70       69.08     16.64 o 
   9   1  13        0.04       -9.33     18.73 o 
  10   1  13      217.73      304.29     34.98 o 
 -19   2  13       56.86       42.32     11.16 o 
 -18   2  13       64.30       70.46     15.37 o 
 -17   2  13       33.40       33.41      7.91 o 
 -16   2  13        8.45       -9.57      9.57 o 
 -15   2  13      187.35      137.04     16.93 o 
 -14   2  13      203.24      189.30     13.63 o 
 -13   2  13      323.27      354.89     21.69 o 
 -12   2  13       40.45       47.56      6.22 o 
 -11   2  13       13.02       15.18      4.05 o 
 -10   2  13       23.21       19.98      3.96 o 
  -9   2  13     1182.27     1079.04     31.08 o 
  -8   2  13      114.46       97.95     11.50 o 
  -7   2  13      433.04      501.00     25.80 o 
  -6   2  13      709.97      741.70     31.55 o 
  -5   2  13      360.01      340.31     21.83 o 
  -4   2  13      553.25      605.82     38.98 o 
  -3   2  13        0.77        2.12      4.40 o 
  -2   2  13     1313.97     1270.31     48.12 o 
  -1   2  13      271.30      280.68     42.30 o 
   0   2  13      118.03       96.11     16.10 o 
   1   2  13      349.40      338.44     31.66 o 
   2   2  13        1.16       15.09      7.69 o 
   3   2  13      150.73      127.83     23.67 o 
   4   2  13      293.86      317.15     31.22 o 
   5   2  13       77.94       69.31     15.06 o 
   6   2  13      421.47      499.93     41.30 o 
   7   2  13        8.80       23.81     10.35 o 
   8   2  13       69.82       50.43     15.03 o 
   9   2  13        6.38       19.65      9.55 o 
  10   2  13       13.06       22.11     12.16 o 
 -19   3  13       24.22       15.51     12.87 o 
 -18   3  13       43.53       28.30     11.82 o 
 -17   3  13       58.34       53.14     16.92 o 
 -16   3  13       32.68       35.62     11.83 o 
 -15   3  13        0.81       -5.20      6.26 o 
 -14   3  13      222.04      269.61     28.12 o 
 -13   3  13     1162.34     1212.89    108.36 o 
 -12   3  13        1.95       -2.09      2.90 o 
 -11   3  13        3.25        3.47      2.26 o 
 -10   3  13      107.45       96.09      8.65 o 
  -9   3  13      121.49      153.95     10.58 o 
  -8   3  13     3096.30     3037.19     67.25 o 
  -7   3  13     1706.94     1684.61     46.38 o 
  -6   3  13     2635.35     2702.23     60.00 o 
  -5   3  13      254.23      277.87     20.07 o 
  -4   3  13     1599.71     1495.07     46.54 o 
  -3   3  13      118.81       97.38     10.67 o 
  -2   3  13        0.04        5.16      5.70 o 
  -1   3  13        2.45        6.41      4.86 o 
   0   3  13       31.28       12.65     21.81 o 
   1   3  13        8.27       14.36      7.42 o 
   2   3  13       20.43       30.46     10.52 o 
   3   3  13        0.25       -8.01      8.54 o 
   4   3  13        1.86       -6.64     20.82 o 
   5   3  13       76.48       88.69     17.60 o 
   6   3  13       27.47        5.36     12.74 o 
   7   3  13      167.20      202.72     27.72 o 
   8   3  13      159.58      192.41     27.57 o 
   9   3  13      161.84      164.79     21.92 o 
  10   3  13        2.87        5.21      8.59 o 
 -18   4  13       11.34        6.72      9.66 o 
 -17   4  13      116.66      127.94     21.97 o 
 -16   4  13       20.14       13.55     12.92 o 
 -15   4  13      172.62      143.89     21.67 o 
 -14   4  13      116.47      100.80     18.10 o 
 -13   4  13      212.39      290.36     30.18 o 
 -12   4  13       67.09       49.48     17.56 o 
 -11   4  13        4.80       13.78      7.94 o 
 -10   4  13       83.36       89.95      7.28 o 
  -9   4  13      131.19      130.88     14.96 o 
  -8   4  13      288.67      264.76     13.30 o 
  -7   4  13        0.04        0.01      2.74 o 
  -6   4  13      471.40      482.41     20.76 o 
  -5   4  13        0.38        0.47      3.50 o 
  -4   4  13      493.61      484.41     26.80 o 
  -3   4  13      167.75      153.22     17.64 o 
  -2   4  13     1140.41     1138.93     42.65 o 
  -1   4  13      104.23       96.45     16.45 o 
   0   4  13        2.95        8.98      5.63 o 
   1   4  13      377.01      401.48     33.47 o 
   2   4  13      175.44      143.67     30.00 o 
   3   4  13      143.82      130.47     23.05 o 
   4   4  13       26.56       52.24     13.67 o 
   5   4  13       80.39      104.87     19.57 o 
   6   4  13        3.63       14.88     18.23 o 
   7   4  13       31.82       43.71     15.24 o 
   8   4  13       47.19       50.28     28.52 o 
   9   4  13      299.72      369.40     41.37 o 
 -17   5  13      484.18      522.39     44.68 o 
 -16   5  13        7.06      -10.56     10.56 o 
 -15   5  13        2.80       -3.52      7.82 o 
 -14   5  13        0.01       -2.40      7.18 o 
 -13   5  13        3.57       13.76     14.69 o 
 -12   5  13      495.69      597.77     43.91 o 
 -11   5  13      259.51      244.52     35.27 o 
 -10   5  13        4.55       -0.05      9.47 o 
  -9   5  13      221.34      217.69     25.72 o 
  -8   5  13        0.01        6.36      6.03 o 
  -7   5  13       35.55       39.06      7.43 o 
  -6   5  13      380.77      334.21     21.68 o 
  -5   5  13      168.29      126.47     19.55 o 
  -4   5  13      712.92      797.96     34.54 o 
  -3   5  13      654.99      678.85     27.88 o 
  -2   5  13      364.33      350.10     28.84 o 
  -1   5  13      336.75      285.61     22.79 o 
   0   5  13        0.00        3.85      5.20 o 
   1   5  13       24.15       23.14     15.90 o 
   2   5  13       16.03       34.86     17.71 o 
   3   5  13        2.01        3.39     11.37 o 
   4   5  13       34.45       49.38     13.95 o 
   5   5  13       64.10       89.46     18.53 o 
   6   5  13       29.58       16.89     11.68 o 
   7   5  13      150.67      200.30     58.35 o 
   8   5  13        2.05       32.29     14.86 o 
 -16   6  13       46.85       53.13     15.51 o 
 -15   6  13      591.69      682.65     51.19 o 
 -14   6  13        3.01        4.30      9.47 o 
 -13   6  13        8.25       25.65     22.53 o 
 -12   6  13        2.21        4.61     10.75 o 
 -11   6  13       61.84       36.51     12.08 o 
 -10   6  13      220.98      188.52     25.09 o 
  -9   6  13       33.94       32.12     11.71 o 
  -8   6  13      112.00      145.79     17.72 o 
  -7   6  13      253.59      222.68     16.78 o 
  -6   6  13       31.31       35.85     12.57 o 
  -5   6  13     1245.16     1311.68     45.74 o 
  -4   6  13       76.37       83.88     12.15 o 
  -3   6  13       98.74       99.46     15.39 o 
  -2   6  13       21.30       26.55      7.73 o 
  -1   6  13        3.07       10.59      5.55 o 
   0   6  13       32.54       26.50      7.80 o 
   1   6  13      366.35      393.77     29.09 o 
   2   6  13       49.50       26.83     27.92 o 
   3   6  13       79.27      100.61     20.04 o 
   4   6  13       46.13      102.14     39.61 o 
   5   6  13       11.12       13.55      8.90 o 
   6   6  13        4.51      -13.49     13.49 o 
   7   6  13       17.87       24.70     11.71 o 
 -14   7  13      111.85       71.00     17.01 o 
 -13   7  13      232.31      282.52     34.03 o 
 -12   7  13      446.59      526.36     44.72 o 
 -11   7  13       11.01        2.45      7.70 o 
 -10   7  13        8.99       13.93      8.76 o 
  -9   7  13        1.69       -2.44      6.39 o 
  -8   7  13        7.12        2.91      6.48 o 
  -7   7  13       28.52       38.40     11.56 o 
  -6   7  13       29.67       24.64     10.02 o 
  -5   7  13      193.60      208.01     18.15 o 
  -4   7  13       75.12       83.44     12.24 o 
  -3   7  13      204.51      199.19     19.38 o 
  -2   7  13       14.89       12.40      6.40 o 
  -1   7  13       79.92       72.74     13.03 o 
   0   7  13       40.46       46.93     11.24 o 
   1   7  13        0.07       -2.67      5.44 o 
   2   7  13      231.12      282.74     32.92 o 
   3   7  13        0.87       -5.88      8.58 o 
   4   7  13       22.04       49.45     15.30 o 
   5   7  13        0.06      -12.35     15.06 o 
 -12   8  13      252.49      278.71     40.38 o 
 -11   8  13       91.28       89.16     18.86 o 
 -10   8  13      205.19      243.07     38.08 o 
  -9   8  13       10.57       17.93     11.29 o 
  -8   8  13      137.54      168.91     21.15 o 
  -7   8  13       16.31       10.17      6.64 o 
  -6   8  13       25.72        3.14     11.54 o 
  -5   8  13        1.00        3.90      5.96 o 
  -4   8  13      166.39      171.56     24.84 o 
  -3   8  13        0.24       -5.14      7.77 o 
  -2   8  13       18.13       17.71      7.39 o 
  -1   8  13       99.87      121.84     16.27 o 
   0   8  13        0.15       13.11      7.86 o 
   1   8  13       12.65       -4.95     10.14 o 
   2   8  13       12.12       19.15      8.22 o 
   3   8  13       19.24       25.57     10.56 o 
  -9   9  13      101.23      111.26     21.46 o 
  -8   9  13      174.73      185.63     22.93 o 
  -7   9  13       12.59       26.99     13.11 o 
  -6   9  13       24.01        3.26     20.30 o 
  -5   9  13      223.71      196.98     46.50 o 
  -4   9  13       79.92       51.90     13.94 o 
  -3   9  13        3.74        0.02      6.16 o 
  -2   9  13       95.22      134.89     28.87 o 
  -1   9  13        7.76        6.69     11.68 o 
   0   9  13      103.59      133.98     39.39 o 
 -18   0  14       12.19        9.05      6.61 o 
 -16   0  14       78.52       67.68     27.23 o 
 -14   0  14      289.76      282.38     20.85 o 
 -12   0  14     1153.76     1164.08     50.65 o 
 -10   0  14       29.14        6.91      6.12 o 
  -8   0  14     2911.40     2529.64     74.70 o 
  -6   0  14       40.18       30.04      8.81 o 
  -4   0  14      133.29      138.64     26.26 o 
  -2   0  14      316.29      323.60     40.11 o 
   0   0  14     1397.43     1466.31     89.04 o 
   2   0  14      105.30      126.54     26.99 o 
   4   0  14      379.05      384.15     49.97 o 
   6   0  14        0.07      -12.45     12.45 o 
   8   0  14      115.69      167.12     36.38 o 
 -19   1  14      194.99      201.05     42.89 o 
 -18   1  14       51.34       38.00      8.82 o 
 -17   1  14      261.84      321.64     29.59 o 
 -16   1  14       82.36       89.36     13.23 o 
 -15   1  14        2.99       -0.32      6.70 o 
 -14   1  14      122.08      147.22     13.14 o 
 -13   1  14      160.20      148.45     11.84 o 
 -12   1  14      168.75      149.29     11.35 o 
 -11   1  14       36.38       24.48      4.94 o 
 -10   1  14      254.95      258.88     14.87 o 
  -9   1  14       87.30       98.77      9.20 o 
  -8   1  14     1959.67     1961.40     45.52 o 
  -7   1  14     2108.08     1985.49     53.97 o 
  -6   1  14     1448.51     1483.30     47.19 o 
  -5   1  14     2766.95     2859.52     66.34 o 
  -4   1  14     2037.83     1974.44     67.87 o 
  -3   1  14      157.07      171.22     24.68 o 
  -2   1  14        1.03       -1.11      9.61 o 
  -1   1  14      497.99      532.37     37.48 o 
   0   1  14      351.95      345.81     30.79 o 
   1   1  14       94.91       88.63     29.26 o 
   2   1  14      117.61       84.45     16.13 o 
   3   1  14      453.90      385.89     34.92 o 
   4   1  14        1.92       -3.08      7.65 o 
   5   1  14      388.73      416.58     60.41 o 
   6   1  14      663.38      632.92     47.68 o 
   7   1  14        1.67       13.19      8.84 o 
   8   1  14        0.11      -11.05     11.05 o 
   9   1  14        2.87        4.36      9.06 o 
 -19   2  14      132.70      171.32     25.04 o 
 -18   2  14       32.28       49.99     13.47 o 
 -17   2  14       24.23       17.44      5.88 o 
 -16   2  14      197.11      197.33     19.44 o 
 -15   2  14       96.99       88.75     15.75 o 
 -14   2  14      260.27      245.90     21.04 o 
 -13   2  14      822.51      817.98     36.86 o 
 -12   2  14      197.27      205.06     14.75 o 
 -11   2  14      258.70      245.50     18.77 o 
 -10   2  14      262.56      255.39     18.85 o 
  -9   2  14      207.42      176.21     15.77 o 
  -8   2  14      175.68      164.58     23.66 o 
  -7   2  14        8.03       12.89      4.36 o 
  -6   2  14      147.13      125.60     11.85 o 
  -5   2  14       60.62       66.49     11.53 o 
  -4   2  14       86.58       76.85     10.87 o 
  -3   2  14     1461.33     1405.04     47.95 o 
  -2   2  14      204.63      192.26     33.00 o 
  -1   2  14        0.27       -4.76      7.54 o 
   0   2  14      102.67       84.12     15.94 o 
   1   2  14        0.50       -1.53      7.33 o 
   2   2  14       50.26       45.62     13.26 o 
   3   2  14       75.36       84.53     17.01 o 
   4   2  14        2.21       10.90      9.69 o 
   5   2  14      449.77      468.50     40.59 o 
   6   2  14      495.56      402.47     38.70 o 
   7   2  14       18.44       21.08     10.55 o 
   8   2  14       42.64       49.98     14.26 o 
   9   2  14       83.86       82.92     26.04 o 
 -18   3  14       12.43       17.35     10.85 o 
 -17   3  14      508.75      545.91     42.46 o 
 -16   3  14       21.81       23.35      9.76 o 
 -15   3  14      248.37      274.44     29.49 o 
 -14   3  14       77.30       64.45     14.66 o 
 -13   3  14       13.13       42.08     13.34 o 
 -12   3  14       87.38       87.64      9.61 o 
 -11   3  14      281.66      241.16     15.19 o 
 -10   3  14      161.21      176.70     13.49 o 
  -9   3  14      102.23       70.11      9.43 o 
  -8   3  14        7.31        5.23      8.70 o 
  -7   3  14     1080.97     1079.03     39.21 o 
  -6   3  14        1.43        0.02      7.00 o 
  -5   3  14       11.44       14.29      4.37 o 
  -4   3  14        0.32       -4.01      4.69 o 
  -3   3  14      458.47      376.08     24.85 o 
  -2   3  14      186.83      155.42     16.73 o 
  -1   3  14      411.37      424.53     34.09 o 
   0   3  14      439.37      499.22     37.85 o 
   1   3  14      424.44      392.06     34.14 o 
   2   3  14       30.21       39.67     15.62 o 
   3   3  14      125.93       91.87     17.95 o 
   4   3  14       20.30        5.51     12.59 o 
   5   3  14      510.79      528.44     43.13 o 
   6   3  14       86.81       40.86     12.51 o 
   7   3  14        1.75       22.70     11.50 o 
   8   3  14      192.24      285.47     34.18 o 
 -18   4  14       14.51       26.30     11.73 o 
 -17   4  14        6.16        5.72     28.03 o 
 -16   4  14      283.30      278.07     31.20 o 
 -15   4  14      290.01      219.15     26.97 o 
 -14   4  14      217.46      241.33     28.28 o 
 -13   4  14        7.02       25.10     16.14 o 
 -12   4  14      200.10      231.22     26.67 o 
 -11   4  14       29.06       42.37     11.83 o 
 -10   4  14       14.53       11.69      4.42 o 
  -9   4  14        0.05       -3.14      3.14 o 
  -8   4  14      311.82      388.54     22.04 o 
  -7   4  14      107.78       99.79     11.80 o 
  -6   4  14       13.15        3.02      5.90 o 
  -5   4  14     1409.14     1401.37     46.21 o 
  -4   4  14       45.38       42.18      7.42 o 
  -3   4  14      116.93      101.08     13.40 o 
  -2   4  14       22.55       21.39     11.35 o 
  -1   4  14      260.22      292.59     23.02 o 
   0   4  14        4.83        9.17     14.19 o 
   1   4  14       28.83       26.08      9.57 o 
   2   4  14        0.55        1.53      9.81 o 
   3   4  14       55.80       69.89     15.81 o 
   4   4  14       48.14       47.55     13.41 o 
   5   4  14        1.42       11.70     11.95 o 
   6   4  14        0.71        5.94      5.93 o 
   7   4  14      294.32      347.00     39.54 o 
   8   4  14      105.73      136.18     24.61 o 
 -17   5  14        0.71        0.18      7.46 o 
 -16   5  14       12.54        7.10      8.30 o 
 -15   5  14      124.13      166.29     24.78 o 
 -14   5  14      123.23      117.51     20.69 o 
 -13   5  14      524.92      574.13     44.67 o 
 -12   5  14      885.06      849.96     79.54 o 
 -11   5  14       35.74       29.60     10.40 o 
 -10   5  14       88.45       97.42     18.39 o 
  -9   5  14      315.93      372.41     28.07 o 
  -8   5  14        2.46        4.78      6.55 o 
  -7   5  14        3.65        3.67      5.94 o 
  -6   5  14       13.55       11.54      5.79 o 
  -5   5  14       26.42       23.52      6.49 o 
  -4   5  14      951.59      896.92     38.17 o 
  -3   5  14      202.48      160.97     18.07 o 
  -2   5  14       52.35       52.59      9.97 o 
  -1   5  14      113.94       56.52     10.55 o 
   0   5  14       34.54       28.76      7.98 o 
   1   5  14       70.87       64.84     19.89 o 
   2   5  14       47.74       50.23     22.72 o 
   3   5  14       50.78       69.68     24.97 o 
   4   5  14       21.89        2.67      9.08 o 
   5   5  14       11.88        6.94      8.72 o 
   6   5  14       72.34       80.76     30.82 o 
   7   5  14       69.77       59.38     18.26 o 
 -15   6  14       61.01       96.59     43.94 o 
 -14   6  14       45.44       67.52     16.21 o 
 -13   6  14       52.80       69.85     16.80 o 
 -12   6  14       32.69       31.89     16.31 o 
 -11   6  14        0.38       -2.70      8.12 o 
 -10   6  14      205.42      261.44     30.43 o 
  -9   6  14       10.98       16.72      7.38 o 
  -8   6  14      473.07      419.63     37.68 o 
  -7   6  14       41.33       47.30     29.23 o 
  -6   6  14      364.35      421.66     27.71 o 
  -5   6  14      181.28      209.39     19.33 o 
  -4   6  14       12.74       10.01      4.77 o 
  -3   6  14       19.64       23.04      6.55 o 
  -2   6  14      106.85      141.05     22.16 o 
  -1   6  14       19.13       17.11      6.08 o 
   0   6  14       78.14       85.23     13.53 o 
   1   6  14       16.26        9.46      9.92 o 
   2   6  14       64.56       72.81     17.60 o 
   3   6  14      124.19      143.25     24.92 o 
   4   6  14       42.95       34.85     13.65 o 
   5   6  14       11.04       -4.16      8.51 o 
   6   6  14       36.81       35.61     16.34 o 
 -14   7  14       10.60       36.96     14.21 o 
 -13   7  14       54.39       67.42     16.59 o 
 -12   7  14       34.59       28.07     12.78 o 
 -11   7  14        1.48        3.23     14.08 o 
 -10   7  14       16.48       16.71     10.89 o 
  -9   7  14      365.45      397.04     31.71 o 
  -8   7  14        0.20        6.23      8.27 o 
  -7   7  14       63.08       37.61     11.42 o 
  -6   7  14      242.39      234.82     28.99 o 
  -5   7  14       30.40       17.14     10.36 o 
  -4   7  14      320.73      273.54     23.30 o 
  -3   7  14        3.09        4.52      5.15 o 
  -2   7  14      150.74      172.32     19.15 o 
  -1   7  14       71.41       73.96     12.97 o 
   0   7  14       28.42       32.24      9.40 o 
   1   7  14        0.14        0.39      5.50 o 
   2   7  14       31.77       15.37     23.82 o 
   3   7  14       75.21      101.62     21.22 o 
   4   7  14       13.36       41.60     15.77 o 
 -12   8  14        2.62        9.58      9.16 o 
 -11   8  14      542.58      509.90     54.60 o 
 -10   8  14      168.38      187.42     28.49 o 
  -9   8  14       75.44       98.01     17.12 o 
  -8   8  14        0.52       -7.41      7.41 o 
  -7   8  14       19.08       31.56     12.77 o 
  -6   8  14        0.23        5.34     20.28 o 
  -5   8  14      184.67      181.05     26.34 o 
  -4   8  14        9.09       22.85     17.06 o 
  -3   8  14      307.56      346.25     36.12 o 
  -2   8  14        0.11        4.36      8.62 o 
  -1   8  14      221.22      261.56     24.32 o 
   0   8  14        5.07        4.40      5.72 o 
   1   8  14      235.74      316.27     28.31 o 
   2   8  14       25.54        5.51      9.52 o 
  -7   9  14      105.42      129.83     23.25 o 
  -6   9  14        0.83        1.33      7.16 o 
  -5   9  14        0.47       13.33      8.65 o 
  -4   9  14       23.66       68.95     18.89 o 
  -3   9  14       93.25       54.45     26.24 o 
 -19   0  15      262.96      287.18     41.68 o 
 -17   0  15       36.98       32.53     10.60 o 
 -15   0  15      487.92      553.26     37.08 o 
 -13   0  15      216.88      192.14     21.70 o 
 -11   0  15     1158.37     1088.24     50.86 o 
  -9   0  15       58.49       72.61     13.99 o 
  -7   0  15     1200.82     1233.29     54.96 o 
  -5   0  15      140.24      128.14     26.21 o 
  -3   0  15      486.01      512.91     52.63 o 
  -1   0  15       43.73       52.74     17.30 o 
   1   0  15        5.63        2.00      9.36 o 
   3   0  15      125.84      171.88     35.17 o 
   5   0  15      581.45      505.63     61.18 o 
   7   0  15       20.45       32.06     17.64 o 
 -18   1  15        0.18        3.08      4.34 o 
 -17   1  15       54.34       41.51     15.38 o 
 -16   1  15        0.15       -0.48      9.09 o 
 -15   1  15      184.41      220.87     17.63 o 
 -14   1  15       68.35       90.69     10.43 o 
 -13   1  15      326.57      347.79     20.48 o 
 -12   1  15       29.48       51.11      8.26 o 
 -11   1  15       46.78       44.09      7.32 o 
 -10   1  15       54.09       57.81      8.51 o 
  -9   1  15       51.45       62.14     10.59 o 
  -8   1  15       56.16       68.29     10.93 o 
  -7   1  15     2348.64     2367.26     62.72 o 
  -6   1  15       47.13       41.51      8.69 o 
  -5   1  15      375.61      396.27     25.98 o 
  -4   1  15     2540.09     2569.56     80.72 o 
  -3   1  15     1474.77     1436.42     61.41 o 
  -2   1  15        6.82       16.85      8.67 o 
  -1   1  15       87.65       57.15     13.06 o 
   0   1  15       38.45       24.66      9.31 o 
   1   1  15       31.63       34.49     11.19 o 
   2   1  15        9.81        5.80      9.33 o 
   3   1  15       36.60       57.67     15.18 o 
   4   1  15       16.81       -0.17     11.19 o 
   5   1  15      229.04      207.47     27.61 o 
   6   1  15       27.40       22.74      9.98 o 
   7   1  15       17.44        8.84     13.09 o 
   8   1  15        0.39       -2.68     11.24 o 
 -18   2  15       34.59       22.48     10.28 o 
 -17   2  15       11.76       28.88      7.68 o 
 -16   2  15      307.86      310.06     24.63 o 
 -15   2  15        1.53        9.59      9.54 o 
 -14   2  15      546.86      590.31     28.96 o 
 -13   2  15       64.78       61.28      9.80 o 
 -12   2  15      589.26      635.95     30.61 o 
 -11   2  15       60.82       70.88      9.80 o 
 -10   2  15      619.23      608.07     25.50 o 
  -9   2  15       19.27       32.51      6.49 o 
  -8   2  15     2004.04     2067.38     56.61 o 
  -7   2  15       88.70      131.98     15.34 o 
  -6   2  15       21.22       13.13      5.44 o 
  -5   2  15       30.10       31.21      8.03 o 
  -4   2  15        1.51        1.83      5.88 o 
  -3   2  15      169.20      170.43     21.71 o 
  -2   2  15      307.44      281.91     28.32 o 
  -1   2  15      154.98      142.36     20.35 o 
   0   2  15        6.55        9.43      7.89 o 
   1   2  15       57.34       53.06     13.02 o 
   2   2  15      127.62      172.11     23.83 o 
   3   2  15       56.92      108.30     19.87 o 
   4   2  15        0.40        1.53     14.71 o 
   5   2  15        3.76       29.54     13.34 o 
   6   2  15       91.98      124.85     22.51 o 
   7   2  15      151.90      155.67     25.42 o 
   8   2  15       78.38      104.16     29.81 o 
 -18   3  15      337.68      327.57     65.76 o 
 -17   3  15        8.27        6.85      8.21 o 
 -16   3  15      420.04      462.09     47.58 o 
 -15   3  15      232.42      256.34     29.13 o 
 -14   3  15       12.30        9.81      9.33 o 
 -13   3  15      286.78      251.11     23.11 o 
 -12   3  15      183.13      172.73     21.74 o 
 -11   3  15       28.64       33.28      7.04 o 
 -10   3  15      988.81     1056.43     45.96 o 
  -9   3  15        2.77        7.87      4.63 o 
  -8   3  15      190.07      179.95     14.05 o 
  -7   3  15      224.30      234.28     16.38 o 
  -6   3  15       18.56       18.86      6.03 o 
  -5   3  15       10.49       13.08      8.38 o 
  -4   3  15       31.23       10.14      5.60 o 
  -3   3  15      218.64      204.55     23.71 o 
  -2   3  15       49.99       51.65     12.55 o 
  -1   3  15       24.75       31.39     11.43 o 
   0   3  15      128.82       93.47     22.52 o 
   1   3  15       49.11       39.63     18.83 o 
   2   3  15       50.14       34.86     11.25 o 
   3   3  15       25.10       32.84      9.97 o 
   4   3  15       19.44       13.79      8.76 o 
   5   3  15      200.98      206.95     44.68 o 
   6   3  15      804.27      849.45     74.89 o 
   7   3  15       10.48       -6.12     18.76 o 
 -17   4  15       48.64       32.55     11.47 o 
 -16   4  15      351.65      385.13     37.99 o 
 -15   4  15        5.19        3.21      7.36 o 
 -14   4  15      395.04      421.98     70.25 o 
 -13   4  15        4.18       -4.33      7.43 o 
 -12   4  15      159.25      163.86     18.68 o 
 -11   4  15       87.75       49.24     11.19 o 
 -10   4  15        0.66        6.45      6.57 o 
  -9   4  15       27.19       30.15      6.68 o 
  -8   4  15        9.31       -1.57      5.88 o 
  -7   4  15      707.90      704.17     34.64 o 
  -6   4  15      732.65      800.89     35.81 o 
  -5   4  15        5.05       13.13      5.87 o 
  -4   4  15      206.04      156.77     16.89 o 
  -3   4  15      483.44      458.72     31.97 o 
  -2   4  15      371.77      353.66     26.11 o 
  -1   4  15        0.81       -0.41      8.64 o 
   0   4  15       24.98       31.87     10.45 o 
   1   4  15        9.89       21.05      9.50 o 
   2   4  15      180.25      183.62     25.34 o 
   3   4  15        0.75       -2.82      6.63 o 
   4   4  15       14.60       23.29     11.65 o 
   5   4  15      286.32      323.77     35.65 o 
   6   4  15      173.73      210.50     29.58 o 
   7   4  15       19.94       19.98     15.15 o 
 -16   5  15       95.65      105.34     20.36 o 
 -15   5  15      132.34      142.70     23.47 o 
 -14   5  15      182.69      189.59     27.34 o 
 -13   5  15        0.45        9.64      7.51 o 
 -12   5  15       28.99       38.92     16.01 o 
 -11   5  15       12.47        9.33      7.37 o 
 -10   5  15       45.97       74.65     15.65 o 
  -9   5  15       24.94       15.47     21.58 o 
  -8   5  15       51.51       54.89     14.02 o 
  -7   5  15      523.63      554.90     28.49 o 
  -6   5  15        0.46        4.82      4.48 o 
  -5   5  15      330.56      349.97     24.45 o 
  -4   5  15       72.19       74.57     12.06 o 
  -3   5  15      541.61      483.09     30.13 o 
  -2   5  15        1.35        8.48      6.33 o 
  -1   5  15        0.10       -0.84      5.86 o 
   0   5  15        2.04        0.33      5.78 o 
   1   5  15      454.09      448.27     38.79 o 
   2   5  15       43.95       30.57     15.56 o 
   3   5  15      103.61      130.76     33.06 o 
   4   5  15       60.21       93.84     20.85 o 
   5   5  15       10.13       30.53     16.76 o 
   6   5  15        0.34        5.29     26.91 o 
 -15   6  15       16.56       23.39     13.27 o 
 -14   6  15       68.38       91.26     20.04 o 
 -13   6  15      165.29      175.85     26.82 o 
 -12   6  15        0.27       14.71      7.05 o 
 -11   6  15      115.40      127.38     17.79 o 
 -10   6  15       20.46        1.28      7.09 o 
  -9   6  15      493.66      463.26     40.95 o 
  -8   6  15       38.21       36.51     12.63 o 
  -7   6  15      255.77      297.51     32.26 o 
  -6   6  15       60.99       38.48      9.12 o 
  -5   6  15      233.01      274.32     38.18 o 
  -4   6  15        4.34        3.30      7.20 o 
  -3   6  15      283.61      233.57     34.75 o 
  -2   6  15       59.41       64.99     12.21 o 
  -1   6  15      209.59      255.42     24.13 o 
   0   6  15        7.06        2.22      8.20 o 
   1   6  15      312.60      324.98     36.16 o 
   2   6  15        7.57       11.85     10.25 o 
   3   6  15       30.83       58.42     16.64 o 
   4   6  15       24.46       49.09     15.67 o 
 -13   7  15       80.61       78.33     19.26 o 
 -12   7  15      380.97      399.10     46.15 o 
 -11   7  15       54.20       63.99     13.14 o 
 -10   7  15      276.44      300.08     34.32 o 
  -9   7  15        0.68       -3.82      8.12 o 
  -8   7  15      170.65      179.52     26.41 o 
  -7   7  15      112.21      170.43     25.82 o 
  -6   7  15      114.63       97.96     19.19 o 
  -5   7  15      142.66      187.58     26.91 o 
  -4   7  15       63.15       55.83     22.01 o 
  -3   7  15       17.04       12.24      5.93 o 
  -2   7  15      104.30       99.26     15.19 o 
  -1   7  15        0.40      -12.20     12.20 o 
   0   7  15        4.11       -0.48      5.38 o 
   1   7  15       14.60       15.69      9.43 o 
   2   7  15        1.96      -11.36     11.36 o 
 -10   8  15       37.71       30.78     21.02 o 
  -9   8  15        4.98       14.89     16.52 o 
  -8   8  15       27.45       25.10     11.74 o 
  -7   8  15        5.65        1.00      6.59 o 
  -6   8  15      267.27      293.15     34.73 o 
  -5   8  15       31.58       31.78     15.13 o 
  -4   8  15      359.12      427.31     41.03 o 
  -3   8  15       10.00        4.33      7.85 o 
  -2   8  15        1.96       12.97     10.05 o 
  -1   8  15        0.54       14.27     12.62 o 
   0   8  15       18.53       15.69     16.54 o 
 -18   0  16      101.78       92.57     23.65 o 
 -16   0  16      236.07      254.66     38.58 o 
 -14   0  16      347.92      345.39     74.69 o 
 -12   0  16     1532.84     1465.13     61.40 o 
 -10   0  16     1385.93     1316.47     58.43 o 
  -8   0  16      252.75      225.25     30.34 o 
  -6   0  16      191.85      160.26     29.51 o 
  -4   0  16      423.66      429.45     48.83 o 
  -2   0  16     2632.64     2636.92    124.89 o 
   0   0  16        8.92       32.39     17.90 o 
   2   0  16      169.09      178.06     34.87 o 
   4   0  16       21.36       -0.07     11.74 o 
   6   0  16      194.80      220.77     42.49 o 
 -18   1  16      102.53      129.27     16.41 o 
 -17   1  16        3.65        2.16      3.94 o 
 -16   1  16      395.89      458.06     29.84 o 
 -15   1  16        0.68        2.12      4.86 o 
 -14   1  16      407.20      420.10     26.93 o 
 -13   1  16        6.53        4.75      4.12 o 
 -12   1  16      154.68      169.02     15.02 o 
 -11   1  16       44.30       40.78      7.84 o 
 -10   1  16      181.09      181.91     17.76 o 
  -9   1  16       26.95       35.20      8.38 o 
  -8   1  16      181.11      184.39     18.03 o 
  -7   1  16      524.79      549.06     37.87 o 
  -6   1  16      243.46      260.96     21.77 o 
  -5   1  16      118.52      130.83     19.36 o 
  -4   1  16       13.76        2.17      6.83 o 
  -3   1  16       81.04       38.16     30.11 o 
  -2   1  16       43.15       10.81      6.83 o 
  -1   1  16      154.15      127.97     19.93 o 
   0   1  16      342.52      354.56     33.91 o 
   1   1  16        0.47        9.71      7.43 o 
   2   1  16      156.10       91.15     17.55 o 
   3   1  16        2.30        3.25      8.14 o 
   4   1  16       17.55       49.23     13.26 o 
   5   1  16      163.48      195.00     28.43 o 
   6   1  16      355.89      358.04     38.31 o 
   7   1  16       33.74       17.82     11.68 o 
 -18   2  16        2.91       15.41      6.88 o 
 -17   2  16      200.74      253.34     29.76 o 
 -16   2  16        6.34        6.65      5.50 o 
 -15   2  16      511.00      536.74     33.74 o 
 -14   2  16       51.80       34.83     14.24 o 
 -13   2  16      107.95      106.39     30.04 o 
 -12   2  16      340.85      402.91     30.09 o 
 -11   2  16        4.52        0.41      6.79 o 
 -10   2  16      251.83      254.97     20.89 o 
  -9   2  16       25.68       21.87      7.25 o 
  -8   2  16       12.23        9.68      5.14 o 
  -7   2  16     1530.78     1548.63     51.86 o 
  -6   2  16      615.66      594.06     32.45 o 
  -5   2  16     1207.99     1107.02     49.23 o 
  -4   2  16        2.52      -14.01     23.01 o 
  -3   2  16       95.98      102.15     31.44 o 
  -2   2  16       18.51       18.74      6.21 o 
  -1   2  16        6.94        0.85      7.40 o 
   0   2  16      349.78      359.09     34.31 o 
   1   2  16        1.61        2.91      5.22 o 
   2   2  16       59.74       90.86     17.65 o 
   3   2  16        8.67        4.12     13.31 o 
   4   2  16      183.86      286.97     33.38 o 
   5   2  16      197.15      181.33     27.88 o 
   6   2  16      137.75      213.70     29.86 o 
 -17   3  16       57.93       58.51     15.14 o 
 -16   3  16       30.36       25.92     11.38 o 
 -15   3  16       55.25       57.62     12.05 o 
 -14   3  16        0.82        5.87      6.02 o 
 -13   3  16      352.56      287.86     31.34 o 
 -12   3  16       53.13       39.86     12.54 o 
 -11   3  16      306.82      300.43     30.71 o 
 -10   3  16        0.37       -2.51      4.36 o 
  -9   3  16      232.26      204.39     18.08 o 
  -8   3  16        1.17        5.21      4.86 o 
  -7   3  16      274.83      280.63     21.99 o 
  -6   3  16      225.57      288.88     22.69 o 
  -5   3  16      272.91      298.93     23.74 o 
  -4   3  16       66.36       45.35      9.33 o 
  -3   3  16      744.78      751.88     46.76 o 
  -2   3  16      215.92      199.91     25.02 o 
  -1   3  16      105.57       86.22     16.75 o 
   0   3  16       60.73       62.22     16.02 o 
   1   3  16        0.42        1.70     10.10 o 
   2   3  16        6.52       -1.76     14.97 o 
   3   3  16       82.63      101.09     19.86 o 
   4   3  16       46.88       33.92     12.30 o 
   5   3  16        4.91       35.08     11.67 o 
   6   3  16       47.23       14.08     27.19 o 
 -16   4  16       47.38       51.21     15.34 o 
 -15   4  16      245.73      271.96     31.80 o 
 -14   4  16      261.55      269.93     25.53 o 
 -13   4  16      264.88      300.53     41.21 o 
 -12   4  16        0.67       -3.40     17.85 o 
 -11   4  16       15.71       27.18     10.48 o 
 -10   4  16      132.83      148.05     27.49 o 
  -9   4  16       16.15        6.65      4.92 o 
  -8   4  16      141.84      195.74     17.85 o 
  -7   4  16       39.46       45.19      8.64 o 
  -6   4  16        8.06       21.13      6.93 o 
  -5   4  16       67.31       57.26     10.92 o 
  -4   4  16       11.86       39.04      9.69 o 
  -3   4  16       34.75       37.46      8.40 o 
  -2   4  16       39.79       25.01      9.16 o 
  -1   4  16       56.00       82.97     17.10 o 
   0   4  16       71.52      103.72     18.67 o 
   1   4  16       20.01       33.94     13.10 o 
   2   4  16       49.69       44.09     12.83 o 
   3   4  16       59.23      100.69     20.31 o 
   4   4  16       47.23       39.89     18.47 o 
   5   4  16        1.20        5.40      7.53 o 
 -15   5  16       40.27       42.74     17.83 o 
 -14   5  16      321.51      368.92     37.70 o 
 -13   5  16       19.64       19.12      8.42 o 
 -12   5  16       55.23       74.29     14.49 o 
 -11   5  16       82.15       76.79     16.81 o 
 -10   5  16       69.14       74.13     17.59 o 
  -9   5  16      350.01      413.82     38.08 o 
  -8   5  16      190.34      223.29     28.43 o 
  -7   5  16      127.97      132.17     15.01 o 
  -6   5  16      900.69      850.33     38.69 o 
  -5   5  16      173.24      149.30     16.72 o 
  -4   5  16        0.17       16.55      7.68 o 
  -3   5  16      100.38       81.65     23.78 o 
  -2   5  16       73.02       77.36     17.29 o 
  -1   5  16       16.33       22.15     10.45 o 
   0   5  16        3.03        2.43     14.32 o 
   1   5  16        5.13       14.90      9.85 o 
   2   5  16        0.11       -8.03      8.03 o 
   3   5  16       14.00        7.28     12.19 o 
   4   5  16        7.98      -12.91     12.91 o 
 -14   6  16      194.15      233.68     31.94 o 
 -13   6  16      254.50      280.51     29.28 o 
 -12   6  16        6.78       12.44      8.59 o 
 -11   6  16       15.32        3.65      7.59 o 
 -10   6  16      512.00      545.03     45.83 o 
  -9   6  16       33.48       45.77     14.31 o 
  -8   6  16      202.90      228.19     29.91 o 
  -7   6  16      301.65      375.11     37.60 o 
  -6   6  16      128.05      158.04     24.99 o 
  -5   6  16       40.33       33.96     12.97 o 
  -4   6  16      526.75      513.81     43.82 o 
  -3   6  16        1.32        9.62     16.40 o 
  -2   6  16       11.93        7.94     11.37 o 
  -1   6  16       40.79       35.47     12.05 o 
   0   6  16        0.65      -12.59     12.59 o 
   1   6  16        6.51        8.37      8.29 o 
   2   6  16       43.73       30.02     13.55 o 
   3   6  16        0.24        4.17      8.99 o 
 -12   7  16        0.57       11.14     13.61 o 
 -11   7  16        1.19        8.84     33.26 o 
 -10   7  16        0.85       -4.15     10.52 o 
  -9   7  16      111.29      153.79     25.32 o 
  -8   7  16       20.36       13.49      8.67 o 
  -7   7  16       56.72       51.85     14.59 o 
  -6   7  16      204.03      215.36     29.62 o 
  -5   7  16       22.28       18.69     11.40 o 
  -4   7  16      230.76      214.12     32.53 o 
  -3   7  16      163.14      121.27     22.57 o 
  -2   7  16        5.45        7.89      9.00 o 
  -1   7  16       47.57       78.67     14.83 o 
   0   7  16       16.33       57.37     16.00 o 
   1   7  16      255.29      351.62     39.87 o 
  -7   8  16       26.40       33.90     18.64 o 
  -6   8  16       43.43       84.18     19.01 o 
  -5   8  16       31.85       41.51     15.70 o 
  -4   8  16        8.24       21.40     11.07 o 
 -17   0  17        4.90       26.49     16.16 o 
 -15   0  17      492.39      552.03     39.17 o 
 -13   0  17      199.81      209.15     30.39 o 
 -11   0  17      185.88      187.29     23.52 o 
  -9   0  17      754.58      716.30     45.37 o 
  -7   0  17     1098.30     1217.05     81.90 o 
  -5   0  17     2095.16     1980.45    107.32 o 
  -3   0  17      131.46      133.24     29.51 o 
  -1   0  17        1.82       11.07     11.36 o 
   1   0  17        8.61       -1.01      8.88 o 
   3   0  17      107.35      130.41     31.61 o 
   5   0  17        7.87      -18.14     18.14 o 
 -17   1  17      349.08      355.37     33.86 o 
 -16   1  17        2.84        1.02      4.76 o 
 -15   1  17      334.84      416.27     29.33 o 
 -14   1  17      131.46      133.35     19.14 o 
 -13   1  17        6.42        7.70      4.79 o 
 -12   1  17      645.10      579.11     33.58 o 
 -11   1  17       20.45       18.51      8.08 o 
 -10   1  17      141.28      171.91     17.88 o 
  -9   1  17      217.27      228.09     20.65 o 
  -8   1  17       41.90       41.48      9.94 o 
  -7   1  17        4.07       -6.39      6.55 o 
  -6   1  17        0.33        0.46      7.44 o 
  -5   1  17      319.61      331.84     46.21 o 
  -4   1  17        0.83        1.53      7.21 o 
  -3   1  17      226.91      157.70     22.72 o 
  -2   1  17       10.76        1.63     14.05 o 
  -1   1  17        4.70        5.21      6.81 o 
   0   1  17      183.04      189.89     25.93 o 
   1   1  17       86.44      106.98     20.46 o 
   2   1  17       77.35       46.77     14.71 o 
   3   1  17        0.18       -6.66     18.57 o 
   4   1  17       45.89      106.00     21.09 o 
   5   1  17       42.59       86.84     19.65 o 
 -17   2  17       56.81       98.87     18.34 o 
 -16   2  17       82.86       82.68     17.33 o 
 -15   2  17      346.95      280.10     30.67 o 
 -14   2  17       33.89       29.22     10.50 o 
 -13   2  17      512.03      528.01     41.06 o 
 -12   2  17       12.48       10.06      6.46 o 
 -11   2  17      107.63       85.22     12.24 o 
 -10   2  17      502.33      464.72     28.89 o 
  -9   2  17       49.54       36.75      9.58 o 
  -8   2  17      129.40      100.89     29.67 o 
  -7   2  17      778.74      850.76     40.11 o 
  -6   2  17       92.20      120.30     16.34 o 
  -5   2  17      170.70      127.69     19.48 o 
  -4   2  17        0.03       -0.12      8.04 o 
  -3   2  17        6.55        2.19     11.59 o 
  -2   2  17      209.20      198.33     25.85 o 
  -1   2  17      132.95      103.55     18.99 o 
   0   2  17       33.09       25.48     14.57 o 
   1   2  17      110.85       80.24     17.18 o 
   2   2  17       46.67       50.46     14.89 o 
   3   2  17       96.64       94.83     20.37 o 
   4   2  17       12.95        9.98     12.45 o 
   5   2  17       36.22       55.46     34.60 o 
 -16   3  17      182.08      201.99     22.44 o 
 -15   3  17        1.53        3.05      6.89 o 
 -14   3  17      224.15      224.39     28.14 o 
 -13   3  17       22.80       49.07     14.13 o 
 -12   3  17      213.87      204.09     26.25 o 
 -11   3  17       24.43        9.56      9.67 o 
 -10   3  17        6.80       11.17      5.69 o 
  -9   3  17        6.92       12.27      6.73 o 
  -8   3  17       24.07       20.99      7.59 o 
  -7   3  17      547.68      564.51     32.75 o 
  -6   3  17      353.22      377.90     29.08 o 
  -5   3  17       21.74       33.76      9.22 o 
  -4   3  17      306.98      324.64     26.24 o 
  -3   3  17      167.44      123.43     21.83 o 
  -2   3  17      173.67      133.38     48.42 o 
  -1   3  17        7.20       -2.42      7.43 o 
   0   3  17        0.47       -7.20     15.99 o 
   1   3  17        7.16       14.48      9.44 o 
   2   3  17       64.58       65.15     17.89 o 
   3   3  17       38.31       31.93     10.64 o 
   4   3  17       70.19       67.88     17.94 o 
   5   3  17       14.07        4.86     18.73 o 
 -16   4  17       46.93       64.20     13.81 o 
 -15   4  17       30.56       31.78      8.67 o 
 -14   4  17        1.94       -6.04      8.53 o 
 -13   4  17      349.89      411.31     38.89 o 
 -12   4  17       20.14        1.10     20.94 o 
 -11   4  17       53.48       55.68     15.49 o 
 -10   4  17      500.99      543.06     43.63 o 
  -9   4  17       19.83        5.50      6.52 o 
  -8   4  17      270.09      271.98     21.83 o 
  -7   4  17      341.74      361.40     26.10 o 
  -6   4  17       40.48       32.24      8.79 o 
  -5   4  17       54.05       56.25     10.93 o 
  -4   4  17       10.64        8.98     10.02 o 
  -3   4  17       89.10       60.80     11.36 o 
  -2   4  17       24.32       33.11     12.60 o 
  -1   4  17        0.41       11.33     13.70 o 
   0   4  17        5.81       -8.75      8.75 o 
   1   4  17        1.20       -7.52      7.67 o 
   2   4  17        1.66       -0.91      9.13 o 
   3   4  17       59.75       78.18     18.26 o 
   4   4  17        3.18        4.58     21.46 o 
 -14   5  17       68.94       79.44     15.13 o 
 -13   5  17      131.42      180.79     27.39 o 
 -12   5  17       11.89        8.75     26.01 o 
 -11   5  17        2.55        0.12      7.41 o 
 -10   5  17      297.73      381.02     37.59 o 
  -9   5  17      313.34      404.30     39.09 o 
  -8   5  17      191.08      163.40     24.81 o 
  -7   5  17       78.15      104.22     42.74 o 
  -6   5  17       54.18       43.83      9.88 o 
  -5   5  17       92.60      100.71     14.36 o 
  -4   5  17      350.42      376.54     28.14 o 
  -3   5  17       17.84        0.76      5.69 o 
  -2   5  17        0.24       -5.06      7.17 o 
  -1   5  17      209.52      218.04     27.67 o 
   0   5  17       31.24       48.95     13.91 o 
   1   5  17       89.66      151.18     43.06 o 
   2   5  17       16.96       19.30      9.18 o 
 -13   6  17      413.00      440.34     42.86 o 
 -12   6  17        9.57       -6.72     38.99 o 
 -11   6  17        1.60       -3.26     30.03 o 
 -10   6  17      109.33      143.12     24.39 o 
  -9   6  17       19.01       13.89      9.23 o 
  -8   6  17       36.98       24.76     36.08 o 
  -7   6  17        4.23       16.82     10.11 o 
  -6   6  17        2.27       18.01      8.61 o 
  -5   6  17      179.49      133.73     23.34 o 
  -4   6  17        2.55        3.60      7.64 o 
  -3   6  17       67.91       61.05     15.32 o 
  -2   6  17        2.71        7.89      9.00 o 
  -1   6  17       11.65       16.69     13.82 o 
   0   6  17       27.31       44.37     15.22 o 
   1   6  17       34.23       31.27     15.93 o 
 -10   7  17        6.94       21.99     11.86 o 
  -9   7  17       33.32       30.24     14.51 o 
  -8   7  17        0.39       25.43     12.65 o 
  -7   7  17       10.78       10.76     11.74 o 
  -6   7  17      785.93      832.71     59.14 o 
  -5   7  17        1.63       20.06     11.54 o 
  -4   7  17       97.21       81.95     19.26 o 
  -3   7  17       23.30        1.68      7.61 o 
  -2   7  17        1.70       -7.57     12.33 o 
 -16   0  18      363.14      449.27     55.37 o 
 -14   0  18      755.10      707.75     46.16 o 
 -12   0  18      267.26      260.18     38.65 o 
 -10   0  18       20.55       18.45      8.21 o 
  -8   0  18      512.97      509.48     54.42 o 
  -6   0  18       80.98       89.75     24.93 o 
  -4   0  18        9.32       -0.80      9.75 o 
  -2   0  18      225.40      221.50     40.66 o 
   0   0  18       57.14       71.44     23.42 o 
   2   0  18        0.80       -0.78      7.81 o 
   4   0  18       18.77       20.93     16.90 o 
 -16   1  18      149.38      152.62     22.79 o 
 -15   1  18      119.67      101.54     14.87 o 
 -14   1  18        3.90       12.97      7.28 o 
 -13   1  18       28.12       34.20      8.25 o 
 -12   1  18      763.14      841.05     40.06 o 
 -11   1  18      152.30      123.46     21.56 o 
 -10   1  18       16.00        7.45      6.07 o 
  -9   1  18       53.95       77.04     12.85 o 
  -8   1  18        2.13        3.90      5.64 o 
  -7   1  18      319.07      258.71     32.69 o 
  -6   1  18      217.57      195.14     24.34 o 
  -5   1  18      117.93      166.22     27.15 o 
  -4   1  18        1.55        0.34      8.58 o 
  -3   1  18       51.44       48.79     12.94 o 
  -2   1  18      526.46      539.26     43.30 o 
  -1   1  18       32.22       53.91     14.39 o 
   0   1  18       12.62       12.35      9.65 o 
   1   1  18       14.68        6.66      7.35 o 
   2   1  18      148.88      125.66     22.48 o 
   3   1  18       91.54       76.19     18.03 o 
   4   1  18      169.72      193.71     29.79 o 
 -16   2  18       49.41       33.30     10.85 o 
 -15   2  18       13.30        7.64      7.07 o 
 -14   2  18      253.25      266.94     43.05 o 
 -13   2  18      110.72      147.62     22.49 o 
 -12   2  18      246.01      241.86     28.98 o 
 -11   2  18       89.05       91.20     13.86 o 
 -10   2  18      117.16      167.03     17.62 o 
  -9   2  18      172.18      191.90     19.50 o 
  -8   2  18       23.37       19.23      7.03 o 
  -7   2  18       18.97       14.76      7.98 o 
  -6   2  18       74.08       59.02     24.24 o 
  -5   2  18       51.98       60.14     14.52 o 
  -4   2  18       89.99       72.36     15.07 o 
  -3   2  18      427.61      425.58     38.18 o 
  -2   2  18       11.33        9.16      8.49 o 
  -1   2  18      259.73      294.20     33.04 o 
   0   2  18        0.03        7.27      8.15 o 
   1   2  18       28.83       15.38      9.23 o 
   2   2  18       42.07       57.69     16.22 o 
   3   2  18      229.61      280.64     34.46 o 
   4   2  18        0.20        2.99      7.87 o 
 -15   3  18      718.26      785.14     53.83 o 
 -14   3  18       18.99       43.11     12.74 o 
 -13   3  18      398.12      392.95     38.00 o 
 -12   3  18      106.71      117.45     20.94 o 
 -11   3  18      230.22      186.34     25.95 o 
 -10   3  18      113.15      104.55     19.60 o 
  -9   3  18       37.77       51.58     10.12 o 
  -8   3  18      190.49      166.30     18.17 o 
  -7   3  18       35.64       29.83      8.82 o 
  -6   3  18       80.20       49.79     11.33 o 
  -5   3  18       59.15       50.03     10.50 o 
  -4   3  18      296.97      273.32     30.15 o 
  -3   3  18       79.27       55.09     29.05 o 
  -2   3  18        0.10       10.42     12.12 o 
  -1   3  18        8.60        6.60      6.26 o 
   0   3  18        6.70       -1.63      8.26 o 
   1   3  18      179.25      206.73     28.90 o 
   2   3  18       20.58       14.31      9.34 o 
   3   3  18      117.22       97.82     20.44 o 
 -14   4  18       97.13      109.30     20.53 o 
 -13   4  18       32.43       30.57     11.78 o 
 -12   4  18       32.53       12.95      8.53 o 
 -11   4  18      210.45      227.97     29.86 o 
 -10   4  18       73.57       68.08     15.34 o 
  -9   4  18      171.12      161.43     25.16 o 
  -8   4  18       48.57       56.56     16.33 o 
  -7   4  18      123.71      130.80     18.08 o 
  -6   4  18      409.81      481.64     31.75 o 
  -5   4  18        1.76        2.60      5.69 o 
  -4   4  18       39.18       22.22      7.76 o 
  -3   4  18       11.47       30.64     13.43 o 
  -2   4  18       29.76       36.60     11.33 o 
  -1   4  18       11.03       13.50     10.59 o 
   0   4  18       51.29       87.20     19.17 o 
   1   4  18       75.48       78.25     17.09 o 
   2   4  18        0.48      -11.75     11.75 o 
 -13   5  18       38.16       28.19     11.52 o 
 -12   5  18        6.11       10.44     17.02 o 
 -11   5  18       10.79        9.06     10.71 o 
 -10   5  18      118.56      193.33     29.93 o 
  -9   5  18       12.73       12.17     16.83 o 
  -8   5  18      113.63      110.07     24.15 o 
  -7   5  18      103.94      139.00     27.77 o 
  -6   5  18      372.57      425.39     42.00 o 
  -5   5  18        0.39        5.21      6.68 o 
  -4   5  18      319.40      391.29     30.10 o 
  -3   5  18        0.00       12.59      8.34 o 
  -2   5  18       79.38       61.20     19.44 o 
  -1   5  18       26.47       11.23      9.22 o 
   0   5  18      115.60      181.75     27.18 o 
 -11   6  18       31.38       28.48     12.70 o 
 -10   6  18        0.31        1.39      8.01 o 
  -9   6  18        0.14       10.91      8.60 o 
  -8   6  18       29.28       35.47     13.76 o 
  -7   6  18      107.72      127.75     23.76 o 
  -6   6  18      346.79      399.57     41.49 o 
  -5   6  18       19.02        4.61     11.64 o 
  -4   6  18       23.85      -17.23     31.27 o 
  -3   6  18       66.13      107.31     21.20 o 
  -2   6  18       28.36        7.54     13.22 o 
 -15   0  19       24.45        3.69      8.28 o 
 -13   0  19      171.47      181.06     24.43 o 
 -11   0  19       11.17       23.89     12.31 o 
  -9   0  19      260.30      264.46     40.85 o 
  -7   0  19      155.47      204.27     37.68 o 
  -5   0  19       20.76       10.58      8.39 o 
  -3   0  19      273.68      363.23     51.23 o 
  -1   0  19      238.91      177.48     36.68 o 
   1   0  19      273.99      340.13     54.12 o 
 -15   1  19      260.96      284.11     31.57 o 
 -14   1  19      100.46      122.20     30.14 o 
 -13   1  19      147.98      148.68     22.51 o 
 -12   1  19        0.03       -7.75      7.75 o 
 -11   1  19      161.58      176.06     18.95 o 
 -10   1  19       35.26       25.63     14.63 o 
  -9   1  19      235.33      262.62     28.19 o 
  -8   1  19        3.81       12.91      8.60 o 
  -7   1  19       35.84       40.26     23.46 o 
  -6   1  19      545.62      544.21     42.30 o 
  -5   1  19        8.97       13.44      8.39 o 
  -4   1  19      139.90      155.61     23.55 o 
  -3   1  19       12.62       14.78      8.91 o 
  -2   1  19      143.59      139.10     22.80 o 
  -1   1  19        7.06        1.53      9.97 o 
   0   1  19        0.07       10.84      8.90 o 
   1   1  19       72.49       64.57     17.78 o 
   2   1  19       28.82       40.18     25.38 o 
 -15   2  19       38.95       47.69     14.49 o 
 -14   2  19      265.75      267.76     61.86 o 
 -13   2  19       35.94       51.92     14.44 o 
 -12   2  19       64.00       19.69     18.73 o 
 -11   2  19      249.45      258.58     30.81 o 
 -10   2  19       48.47       43.46     10.27 o 
  -9   2  19       82.00      106.18     14.79 o 
  -8   2  19       12.71       13.06      8.68 o 
  -7   2  19       12.48       -6.89      7.66 o 
  -6   2  19      156.22      148.93     22.36 o 
  -5   2  19        5.50        4.35      7.02 o 
  -4   2  19       20.38        7.01     14.24 o 
  -3   2  19        4.01       -0.74      7.55 o 
  -2   2  19       17.60       19.44     10.64 o 
  -1   2  19      292.37      344.81     36.80 o 
   0   2  19       52.86       31.03     13.56 o 
   1   2  19       19.55       24.17     27.93 o 
   2   2  19        8.84       -3.72     11.63 o 
 -14   3  19      281.40      281.58     42.77 o 
 -13   3  19       69.31       83.80     19.61 o 
 -12   3  19        1.03       -1.31      7.13 o 
 -11   3  19       37.65       20.08     12.17 o 
 -10   3  19      239.78      262.77     31.64 o 
  -9   3  19       30.24       29.19     12.63 o 
  -8   3  19        2.25        4.52      6.61 o 
  -7   3  19      206.93      186.21     20.19 o 
  -6   3  19        9.76       20.78      8.81 o 
  -5   3  19      218.03      218.51     28.97 o 
  -4   3  19       33.11       30.89     10.74 o 
  -3   3  19       21.73       28.72     11.31 o 
  -2   3  19      192.88      189.24     26.83 o 
  -1   3  19       37.81        5.81     21.44 o 
   0   3  19      161.96      182.80     27.31 o 
   1   3  19        0.07        6.51      9.37 o 
 -13   4  19        0.30       -5.76      7.97 o 
 -12   4  19        0.58       -6.04      8.24 o 
 -11   4  19       46.39       74.09     18.37 o 
 -10   4  19        2.04        5.96      8.67 o 
  -9   4  19       72.04      100.49     20.90 o 
  -8   4  19       50.41       56.00     15.44 o 
  -7   4  19       40.78       23.25     18.14 o 
  -6   4  19      119.88      147.84     18.36 o 
  -5   4  19       32.76        8.57      6.31 o 
  -4   4  19       64.80       69.52     15.78 o 
  -3   4  19      400.63      457.18     40.59 o 
  -2   4  19        0.60       -8.67      8.67 o 
  -1   4  19        0.17      -12.53     12.53 o 
   0   4  19       15.37        5.29     31.32 o 
 -11   5  19      338.37      294.40     35.36 o 
 -10   5  19       22.07       30.97     13.47 o 
  -9   5  19       62.39       68.80     17.92 o 
  -8   5  19       30.56       22.04     10.50 o 
  -7   5  19      150.05      151.42     26.06 o 
  -6   5  19      184.18      159.20     25.86 o 
  -5   5  19      551.49      710.15     54.97 o 
  -4   5  19      259.41      226.90     23.72 o 
  -3   5  19        0.73      -10.26     11.88 o 
  -2   5  19       15.44        6.14     20.23 o 
 -14   0  20       44.26       29.91     17.15 o 
 -12   0  20        4.62       17.00     13.18 o 
 -10   0  20        4.58        0.29      9.37 o 
  -8   0  20      156.23      158.28     33.34 o 
  -6   0  20      156.37      122.89     30.16 o 
  -4   0  20      131.92      120.29     31.52 o 
  -2   0  20      676.62      712.41     74.73 o 
   0   0  20        4.85      -12.41     13.53 o 
 -14   1  20      247.62      253.20     30.69 o 
 -13   1  20      118.63      161.34     35.06 o 
 -12   1  20      218.64      269.34     32.23 o 
 -11   1  20       41.96       47.38     12.01 o 
 -10   1  20       50.56       37.83     11.18 o 
  -9   1  20       79.78       76.34     16.94 o 
  -8   1  20        1.11       -8.78      8.78 o 
  -7   1  20       38.92       34.91     12.15 o 
  -6   1  20      132.84      156.01     23.14 o 
  -5   1  20      100.68      131.35     21.75 o 
  -4   1  20        8.69        9.53     13.89 o 
  -3   1  20       40.14       44.68     13.35 o 
  -2   1  20       70.08       68.78     18.48 o 
  -1   1  20      207.74      232.33     64.67 o 
   0   1  20      149.50      158.26     44.77 o 
 -13   2  20      389.68      368.49     37.70 o 
 -12   2  20      109.45      139.79     23.04 o 
 -11   2  20       65.78       85.81     18.79 o 
 -10   2  20       77.28       72.28     17.82 o 
  -9   2  20      595.78      608.33     37.18 o 
  -8   2  20        9.11        1.15      6.39 o 
  -7   2  20       58.26       84.50     22.28 o 
  -6   2  20       14.08        2.68     15.74 o 
  -5   2  20       26.56       23.31     11.59 o 
  -4   2  20        2.30       11.11      7.43 o 
  -3   2  20      101.31       77.80     18.36 o 
  -2   2  20        4.70        1.71      8.81 o 
  -1   2  20        0.58       18.33     12.94 o 
 -12   3  20       76.18      128.93     22.72 o 
 -11   3  20       37.86       45.24     14.97 o 
 -10   3  20        5.78       16.02      9.58 o 
  -9   3  20      194.53      197.21     28.58 o 
  -8   3  20       34.99       28.25     10.36 o 
  -7   3  20        3.76       13.81     11.50 o 
  -6   3  20      144.29      117.01     24.89 o 
  -5   3  20       74.40       89.88     17.31 o 
  -4   3  20       65.82       68.97     16.28 o 
  -3   3  20       65.34       87.38     21.08 o 
  -2   3  20       29.29        3.08     11.23 o 
 -11   4  20        6.07       13.92      9.31 o 
 -10   4  20       14.39        6.99     10.76 o 
  -9   4  20       52.35       49.29     15.90 o 
  -8   4  20        8.28        2.09     10.84 o 
  -7   4  20       17.60       41.86     15.93 o 
  -6   4  20       68.37       12.57     15.62 o 
  -5   4  20      403.52      437.54     39.41 o 
  -4   4  20        0.01       -3.08      7.35 o 
  -3   4  20        0.45       -9.02      9.02 o 
 -11   0  21       10.59       18.07     12.87 o 
  -9   0  21      407.18      389.61     52.46 o 
  -7   0  21      255.98      290.03     47.01 o 
  -5   0  21      154.02      137.86     33.13 o 
  -3   0  21        3.00       12.43     13.18 o 
 -12   1  21      323.27      293.48     46.19 o 
 -11   1  21        2.31        9.55     12.23 o 
 -10   1  21       17.15        0.59     30.86 o 
  -9   1  21       47.25       32.73     11.82 o 
  -8   1  21       63.30       66.84     16.04 o 
  -7   1  21        3.40       21.03      8.30 o 
  -6   1  21       91.05      106.02     20.29 o 
  -5   1  21       15.91       24.22     11.80 o 
  -4   1  21      115.41      135.94     23.36 o 
  -3   1  21       52.48       53.09     14.62 o 
 -11   2  21       15.74       48.53     14.86 o 
 -10   2  21      193.65      210.89     41.08 o 
  -9   2  21      102.33      117.12     29.94 o 
  -8   2  21      205.53      244.91     29.69 o 
  -7   2  21       10.75       13.76      8.51 o 
  -6   2  21      250.33      295.58     33.50 o 
  -5   2  21       16.92       51.91     15.68 o 
  -4   2  21       26.88       -5.63     20.63 o 
  -9   3  21       24.21       44.92     15.40 o 
  -8   3  21        0.75       -5.95     15.70 o 
  -7   3  21        1.41       -2.27     10.98 o 
  -6   3  21      174.37      178.89     26.13 o 
                                                 
